# Supplementary material for: A year of genomic surveillance reveals how the SARS-CoV-2 pandemic unfolded in Africa
Source: Science. 2021 Sep 9;374(6566):423–31. doi: 10.1126/science.abj4336 (PMC7613315; doi:10.1126/science.abj4336)
Supplement: Supplementary file 3 — Table S4 [file science.abj4336_table_s4.zip › science.abj4336_table_s4.xlsx]

## Sheet: Sheet3
We gratefully acknowledge the following Authors from the Originating laboratories responsible for obtaining the specimens and the Submitting laboratories where genetic sequence data were generated and shared via the GISAID Initiative, on which this research is based.
Sequences	gisaid_epi_isl	Originating Lab	Submitting Lab	Collection Date	Author
Africa sequences
Algeria/G0638_2264/2020	EPI_ISL_418241	NIC Viral Respiratory Unit - Institut Pasteur of Algeria	National Reference Center for Viruses of Respiratory Infections, Institut Pasteur, Paris	2020-03-02	M√©lanie Albert et al
Algeria/G0640_2265/2020	EPI_ISL_418242	NIC Viral Respiratory Unit - Institut Pasteur of Algeria	National Reference Center for Viruses of Respiratory Infections, Institut Pasteur, Paris	2020-03-08	M√©lanie Albert et al
Algeria/G0860_2262/2020	EPI_ISL_420037	NIC Viral Respiratory Unit - Institut Pasteur of Algeria	National Reference Center for Viruses of Respiratory Infections, Institut Pasteur, Paris	2020-03-02	M√©lanie Albert et al
Algeria/G33030-8855/2020	EPI_ISL_766868	NIC Viral Respiratory Unit - Institut Pasteur of Algeria	National Reference Center for Viruses of Respiratory Infections, Institut Pasteur, Paris	2020-06-20	M√©lanie Albert et al
Algeria/G35014-8856/2020	EPI_ISL_766869	NIC Viral Respiratory Unit - Institut Pasteur of Algeria	National Reference Center for Viruses of Respiratory Infections, Institut Pasteur, Paris	2020-06-09	M√©lanie Albert et al
Algeria/G35081-8858/2020	EPI_ISL_766870	NIC Viral Respiratory Unit - Institut Pasteur of Algeria	National Reference Center for Viruses of Respiratory Infections, Institut Pasteur, Paris	2020-06-15	M√©lanie Albert et al
Algeria/G35155-8850/2020	EPI_ISL_766864	NIC Viral Respiratory Unit - Institut Pasteur of Algeria	National Reference Center for Viruses of Respiratory Infections, Institut Pasteur, Paris	2020-07-15	M√©lanie Albert et al
Algeria/G37138-8854/2020	EPI_ISL_766867	NIC Viral Respiratory Unit - Institut Pasteur of Algeria	National Reference Center for Viruses of Respiratory Infections, Institut Pasteur, Paris	2020-06-18	M√©lanie Albert et al
Algeria/G37308-8864/2020	EPI_ISL_766875	NIC Viral Respiratory Unit - Institut Pasteur of Algeria	National Reference Center for Viruses of Respiratory Infections, Institut Pasteur, Paris	2020-06-17	M√©lanie Albert et al
Algeria/G37318-8849/2020	EPI_ISL_766863	NIC Viral Respiratory Unit - Institut Pasteur of Algeria	National Reference Center for Viruses of Respiratory Infections, Institut Pasteur, Paris	2020-06-15	M√©lanie Albert et al
Algeria/G38029-8861/2020	EPI_ISL_766872	NIC Viral Respiratory Unit - Institut Pasteur of Algeria	National Reference Center for Viruses of Respiratory Infections, Institut Pasteur, Paris	2020-06-19	M√©lanie Albert et al
Algeria/G38218-8852/2020	EPI_ISL_766865	NIC Viral Respiratory Unit - Institut Pasteur of Algeria	National Reference Center for Viruses of Respiratory Infections, Institut Pasteur, Paris	2020-06-19	M√©lanie Albert et al
Algeria/G38599-8859/2020	EPI_ISL_766871	NIC Viral Respiratory Unit - Institut Pasteur of Algeria	National Reference Center for Viruses of Respiratory Infections, Institut Pasteur, Paris	2020-06-20	M√©lanie Albert et al
Algeria/G38882-8853/2020	EPI_ISL_766866	NIC Viral Respiratory Unit - Institut Pasteur of Algeria	National Reference Center for Viruses of Respiratory Infections, Institut Pasteur, Paris	2020-06-20	M√©lanie Albert et al
Algeria/G40009-8862/2020	EPI_ISL_766873	NIC Viral Respiratory Unit - Institut Pasteur of Algeria	National Reference Center for Viruses of Respiratory Infections, Institut Pasteur, Paris	2020-06-22	M√©lanie Albert et al
Algeria/G41498-8846/2020	EPI_ISL_766861	NIC Viral Respiratory Unit - Institut Pasteur of Algeria	National Reference Center for Viruses of Respiratory Infections, Institut Pasteur, Paris	2020-06-29	M√©lanie Albert et al
Algeria/G42452-8847/2020	EPI_ISL_766862	NIC Viral Respiratory Unit - Institut Pasteur of Algeria	National Reference Center for Viruses of Respiratory Infections, Institut Pasteur, Paris	2020-06-24	M√©lanie Albert et al
Algeria/G43521-8863/2020	EPI_ISL_766874	NIC Viral Respiratory Unit - Institut Pasteur of Algeria	National Reference Center for Viruses of Respiratory Infections, Institut Pasteur, Paris	2020-06-21	M√©lanie Albert et al
Benin/1022/2020	EPI_ISL_476826	Laboratoire des Fi√®vres H√©morragiques Virales du Benin	Charit√©-Universit√§tsmedizin Berlin	2020-03-25	Yadouleton et al
Benin/1092/2020	EPI_ISL_476827	Laboratoire des Fi√®vres H√©morragiques Virales du Benin	Charit√©-Universit√§tsmedizin Berlin	2020-03-27	Yadouleton et al
Benin/1408/2020	EPI_ISL_476825	Laboratoire des Fi√®vres H√©morragiques Virales du Benin	Charit√©-Universit√§tsmedizin Berlin	2020-04-04	Yadouleton et al
Benin/1950/2020	EPI_ISL_476830	Laboratoire des Fi√®vres H√©morragiques Virales du Benin	Charit√©-Universit√§tsmedizin Berlin	2020-04-15	Yadouleton et al
Benin/197/2020	EPI_ISL_476822	Laboratoire des Fi√®vres H√©morragiques Virales du Benin	Charit√©-Universit√§tsmedizin Berlin	2020-03-15	Yadouleton et al
Benin/2012/2020	EPI_ISL_476831	Laboratoire des Fi√®vres H√©morragiques Virales du Benin	Charit√©-Universit√§tsmedizin Berlin	2020-04-15	Yadouleton et al
Benin/260/2020	EPI_ISL_476823	Laboratoire des Fi√®vres H√©morragiques Virales du Benin	Charit√©-Universit√§tsmedizin Berlin	2020-03-17	Yadouleton et al
Benin/314/2020	EPI_ISL_476834	Laboratoire des Fi√®vres H√©morragiques Virales du Benin	Charit√©-Universit√§tsmedizin Berlin	2020-03-17	Yadouleton et al
Benin/461/2020	EPI_ISL_476833	Laboratoire des Fi√®vres H√©morragiques Virales du Benin	Charit√©-Universit√§tsmedizin Berlin	2020-03-17	Yadouleton et al
Benin/501/2020	EPI_ISL_476824	Laboratoire des Fi√®vres H√©morragiques Virales du Benin	Charit√©-Universit√§tsmedizin Berlin	2020-03-17	Yadouleton et al
Benin/843/2020	EPI_ISL_476829	Laboratoire des Fi√®vres H√©morragiques Virales du Benin	Charit√©-Universit√§tsmedizin Berlin	2020-03-19	Yadouleton et al
Botswana/1217-IN1660/2020	EPI_ISL_770471	National Health laboratory	Botswana Institute for Technology Research and Innovation	2020-12-17	Kefentse Arnold Tumedi et al
Botswana/1217-IN1699/2020	EPI_ISL_770472	National Health laboratory	Botswana Institute for Technology Research and Innovation	2020-12-17	Kefentse Arnold Tumedi et al
Botswana/1223-IN1490/2020	EPI_ISL_770475	National health Laboratory	Botswana Institute for Technology Research and Innovation	2020-12-23	Kefentse Arnold Tumedi et al
Botswana/1224-IN462/2020	EPI_ISL_770470	National Health laboratory	Botswana Institute for Technology Research and Innovation	2020-12-24	Kefentse Arnold Tumedi et al
Botswana/BOT0455/2020	EPI_ISL_560386	National Health Laboratory	Botswana Institute for Technology Research and innovation	2020-03-28	Kefentse Arnold Tumedi et al
Botswana/BOT2254/2020	EPI_ISL_560390	National Health Laboratory	Botswana Institute for Technology Research and Innovation	2020-04-08	Kefentse Arnold Tumedi et al
Botswana/BOT2283/2020	EPI_ISL_560385	National Health Laboratory	Botswana Institute for Technology Research and Innovation	2020-04-07	Kefentse Arnold Tumedi et al
Botswana/BOT2624/2020	EPI_ISL_560387	National Health Laboratory	Botswana Institute for Technology Research and Innovation	2020-04-05	Kefentse Arnold Tumedi et al
Botswana/BOT2855/2020	EPI_ISL_560389	National Health Laboratory	Botswana Institute for Technology Research and Innovation	2020-04-14	Kefentse Arnold Tumedi et al
Botswana/BOT4161/2020	EPI_ISL_560388	National Health Laboratory	Botswana Institute for Technology Research and Innovation	2020-04-16	Kefentse Arnold Tumedi et al
Botswana/CV0109146/2021	EPI_ISL_960226	Botswana Harvard HIV Reference Laboratory	Botswana Harvard HIV Reference Laboratory	2021-01-17	Sikhulile Moyo et al
Botswana/CV1007487/2021	EPI_ISL_965909	Botswana Harvard HIV Reference Laboratory	Botswana Harvard HIV Reference Laboratory	2021-01-18	Sikhulile Moyo et al
Botswana/CV1201642/2021	EPI_ISL_935040	Botswana Harvard HIV Reference Laboratory	Botswana Harvard HIV Reference Laboratory	2021-01-15	Sikhulile Moyo et al
Botswana/CV1201646/2021	EPI_ISL_935042	Botswana Harvard HIV Reference Laboratory	Botswana Harvard HIV Reference Laboratory	2021-01-15	Sikhulile Moyo et al
Botswana/CV1201783/2021	EPI_ISL_935045	Botswana Harvard HIV Reference Laboratory	Botswana Harvard HIV Reference Laboratory	2021-01-15	Sikhulile Moyo et al
Botswana/CV1404955/2021	EPI_ISL_940768	Botswana Harvard HIV Reference Laboratory	Botswana Harvard HIV Reference Laboratory	2021-01-21	Sikhulile Moyo et al
Botswana/CV1507413/2021	EPI_ISL_940776	Botswana Harvard HIV Reference Laboratory	Botswana Harvard HIV Reference Laboratory	2021-01-20	Sikhulile Moyo et al
Botswana/CV1605828/2020	EPI_ISL_770473	National Health laboratory	Botswana Institute for Technology Research and Innovation	2020-12-23	Kefentse Arnold Tumedi et al
Botswana/CV1615722/2020	EPI_ISL_770474	National Health laboratory	Botswana Institute for Technology Research and Innovation	2020-12-18	Kefentse Arnold Tumedi et al
Botswana/CV1616790/2021	EPI_ISL_940765	Botswana Harvard HIV Reference Laboratory	Botswana Harvard HIV Reference Laboratory	2021-01-20	Sikhulile Moyo et al
Botswana/CV1617223/2021	EPI_ISL_940762	Botswana Harvard HIV Reference Laboratory	Botswana Harvard HIV Reference Laboratory	2021-01-19	Sikhulile Moyo et al
Botswana/CV1707368/2021	EPI_ISL_871872	Botswana Harvard HIV Reference Laboratory	Botswana Harvard HIV Reference Laboratory	2021-01-18	Sikhulile Moyo et al
Botswana/CV1807054/2021	EPI_ISL_933724	Botswana Harvard HIV Reference Laboratory	Botswana Harvard HIV Reference Laboratory	2021-01-15	Sikhulile Moyo et al
BurkinaFaso/0777/2020	EPI_ISL_660445	Laboratoire de Microbiologie CHU Souro Sanou	Centre Muraz	2020-06-30	Abdoul-Salam Ouedraogo et al
BurkinaFaso/1124/2020	EPI_ISL_660446	Laboratoire de Microbiologie CHU Souro Sanou	Centre Muraz	2020-07-21	Abdoul-Salam Ouedraogo et al
BurkinaFaso/1174/2020	EPI_ISL_660478	Laboratoire de Microbiologie CHU Souro Sanou	Centre Muraz	2020-07-23	Abdoul-Salam Ouedraogo et al
BurkinaFaso/1447/2020	EPI_ISL_660447	Laboratoire de Microbiologie CHU Souro Sanou	Centre Muraz	2020-08-07	Abdoul-Salam Ouedraogo et al
BurkinaFaso/1683/2020	EPI_ISL_660513	Laboratoire de Microbiologie CHU Souro Sanou	Centre Muraz	2020-08-14	Abdoul-Salam Ouedraogo et al
BurkinaFaso/1689/2020	EPI_ISL_660448	Laboratoire de Microbiologie CHU Souro Sanou	Centre Muraz	2020-08-14	Abdoul-Salam Ouedraogo et al
BurkinaFaso/1698/2020	EPI_ISL_660449	Laboratoire de Microbiologie CHU Souro Sanou	Centre Muraz	2020-08-14	Abdoul-Salam Ouedraogo et al
BurkinaFaso/1718/2020	EPI_ISL_660514	Laboratoire de Microbiologie CHU Souro Sanou	Centre Muraz	2020-08-15	Abdoul-Salam Ouedraogo et al
BurkinaFaso/1941/2020	EPI_ISL_660505	Laboratoire de Microbiologie CHU Souro Sanou	Centre Muraz	2020-08-24	Abdoul-Salam Ouedraogo et al
BurkinaFaso/1977/2020	EPI_ISL_660526	Laboratoire de Microbiologie CHU Souro Sanou	Centre Muraz	2020-08-27	Abdoul-Salam Ouedraogo et al
BurkinaFaso/2-009/2020	EPI_ISL_660450	Laboratoire de Microbiologie CHU Souro Sanou	Centre Muraz	2020-05-08	Abdoul-Salam Ouedraogo et al
BurkinaFaso/2-012/2020	EPI_ISL_660451	Laboratoire de Microbiologie CHU Souro Sanou	Centre Muraz	2020-05-10	Abdoul-Salam Ouedraogo et al
BurkinaFaso/2-030-765/2020	EPI_ISL_660515	Laboratoire de Microbiologie CHU Souro Sanou	Centre Muraz	2020-06-30	Abdoul-Salam Ouedraogo et al
BurkinaFaso/2-032-1197/2020	EPI_ISL_660479	Laboratoire de Microbiologie CHU Souro Sanou	Centre Muraz	2020-07-25	Abdoul-Salam Ouedraogo et al
BurkinaFaso/2-035-1347/2020	EPI_ISL_660452	Laboratoire de Microbiologie CHU Souro Sanou	Centre Muraz	2020-11-04	Abdoul-Salam Ouedraogo et al
BurkinaFaso/2-037-1654/2020	EPI_ISL_660453	Laboratoire de Microbiologie CHU Souro Sanou	Centre Muraz	2020-08-14	Abdoul-Salam Ouedraogo et al
BurkinaFaso/2-039-1610/2020	EPI_ISL_660454	Laboratoire de Microbiologie CHU Souro Sanou	Centre Muraz	2020-08-10	Abdoul-Salam Ouedraogo et al
BurkinaFaso/2-040-1615/2020	EPI_ISL_660490	Laboratoire de Microbiologie CHU Souro Sanou	Centre Muraz	2020-08-12	Abdoul-Salam Ouedraogo et al
BurkinaFaso/2-041-1649/2020	EPI_ISL_660492	Laboratoire de Microbiologie CHU Souro Sanou	Centre Muraz	2020-08-13	Abdoul-Salam Ouedraogo et al
BurkinaFaso/2-042-1650/2020	EPI_ISL_660493	Laboratoire de Microbiologie CHU Souro Sanou	Centre Muraz	2020-08-13	Abdoul-Salam Ouedraogo et al
BurkinaFaso/2-043-1764/2020	EPI_ISL_660499	Laboratoire de Microbiologie CHU Souro Sanou	Centre Muraz	2020-08-15	Abdoul-Salam Ouedraogo et al
BurkinaFaso/2-052-1891/2020	EPI_ISL_660527	Laboratoire de Microbiologie CHU Souro Sanou	Centre Muraz	2020-08-20	Abdoul-Salam Ouedraogo et al
BurkinaFaso/2-053-1646/2020	EPI_ISL_660455	Laboratoire de Microbiologie CHU Souro Sanou	Centre Muraz	2020-08-12	Abdoul-Salam Ouedraogo et al
BurkinaFaso/2-060-1985/2020	EPI_ISL_660500	Laboratoire de Microbiologie CHU Souro Sanou	Centre Muraz	2020-08-24	Abdoul-Salam Ouedraogo et al
BurkinaFaso/2-064-2547/2020	EPI_ISL_660456	Laboratoire de Microbiologie CHU Souro Sanou	Centre Muraz	2020-09-12	Abdoul-Salam Ouedraogo et al
BurkinaFaso/2-068-2228/2020	EPI_ISL_660457	Laboratoire de Microbiologie CHU Souro Sanou	Centre Muraz	2020-09-06	Abdoul-Salam Ouedraogo et al
BurkinaFaso/2163/2020	EPI_ISL_660512	Laboratoire de Microbiologie CHU Souro Sanou	Centre Muraz	2020-09-02	Abdoul-Salam Ouedraogo et al
BurkinaFaso/2173/2020	EPI_ISL_660508	Laboratoire de Microbiologie CHU Souro Sanou	Centre Muraz	2020-09-02	Abdoul-Salam Ouedraogo et al
BurkinaFaso/2306/2020	EPI_ISL_660523	Laboratoire de Microbiologie CHU Souro Sanou	Centre Muraz	2020-09-09	Abdoul-Salam Ouedraogo et al
BurkinaFaso/2307/2020	EPI_ISL_660480	Laboratoire de Microbiologie CHU Souro Sanou	Centre Muraz	2020-09-09	Abdoul-Salam Ouedraogo et al
BurkinaFaso/2342/2020	EPI_ISL_660491	Laboratoire de Microbiologie CHU Souro Sanou	Centre Muraz	2020-09-09	Abdoul-Salam Ouedraogo et al
BurkinaFaso/2359/2020	EPI_ISL_660481	Laboratoire de Microbiologie CHU Souro Sanou	Centre Muraz	2020-09-11	Abdoul-Salam Ouedraogo et al
BurkinaFaso/2366/2020	EPI_ISL_660482	Laboratoire de Microbiologie CHU Souro Sanou	Centre Muraz	2020-09-11	Abdoul-Salam Ouedraogo et al
BurkinaFaso/2372/2020	EPI_ISL_660501	Laboratoire de Microbiologie CHU Souro Sanou	Centre Muraz	2020-09-11	Abdoul-Salam Ouedraogo et al
BurkinaFaso/2375/2020	EPI_ISL_660524	Laboratoire de Microbiologie CHU Souro Sanou	Centre Muraz	2020-09-11	Abdoul-Salam Ouedraogo et al
BurkinaFaso/2407/2020	EPI_ISL_660528	Laboratoire de Microbiologie CHU Souro Sanou	Centre Muraz	2020-09-11	Abdoul-Salam Ouedraogo et al
BurkinaFaso/2411/2020	EPI_ISL_660496	Laboratoire de Microbiologie CHU Souro Sanou	Centre Muraz	2020-09-11	Abdoul-Salam Ouedraogo et al
BurkinaFaso/2439/2020	EPI_ISL_660483	Laboratoire de Microbiologie CHU Souro Sanou	Centre Muraz	2020-09-11	Abdoul-Salam Ouedraogo et al
BurkinaFaso/2446/2020	EPI_ISL_660484	Laboratoire de Microbiologie CHU Souro Sanou	Centre Muraz	2020-09-11	Abdoul-Salam Ouedraogo et al
BurkinaFaso/2453/2020	EPI_ISL_660485	Laboratoire de Microbiologie CHU Souro Sanou	Centre Muraz	2020-09-11	Abdoul-Salam Ouedraogo et al
BurkinaFaso/2470/2020	EPI_ISL_660458	Laboratoire de Microbiologie CHU Souro Sanou	Centre Muraz	2020-09-11	Abdoul-Salam Ouedraogo et al
BurkinaFaso/2473/2020	EPI_ISL_660486	Laboratoire de Microbiologie CHU Souro Sanou	Centre Muraz	2020-09-11	Abdoul-Salam Ouedraogo et al
BurkinaFaso/2481/2020	EPI_ISL_660502	Laboratoire de Microbiologie CHU Souro Sanou	Centre Muraz	2020-09-11	Abdoul-Salam Ouedraogo et al
BurkinaFaso/2496/2020	EPI_ISL_660487	Laboratoire de Microbiologie CHU Souro Sanou	Centre Muraz	2020-09-11	Abdoul-Salam Ouedraogo et al
BurkinaFaso/2550/2020	EPI_ISL_660498	Laboratoire de Microbiologie CHU Souro Sanou	Centre Muraz	2020-09-13	Abdoul-Salam Ouedraogo et al
BurkinaFaso/2551/2020	EPI_ISL_660525	Laboratoire de Microbiologie CHU Souro Sanou	Centre Muraz	2020-09-13	Abdoul-Salam Ouedraogo et al
BurkinaFaso/2561/2020	EPI_ISL_660510	Laboratoire de Microbiologie CHU Souro Sanou	Centre Muraz	2020-09-13	Abdoul-Salam Ouedraogo et al
BurkinaFaso/2598/2020	EPI_ISL_660459	Laboratoire de Microbiologie CHU Souro Sanou	Centre Muraz	2020-09-14	Abdoul-Salam Ouedraogo et al
BurkinaFaso/2636/2020	EPI_ISL_660460	Laboratoire de Microbiologie CHU Souro Sanou	Centre Muraz	2020-09-16	Abdoul-Salam Ouedraogo et al
BurkinaFaso/2645/2020	EPI_ISL_660517	Laboratoire de Microbiologie CHU Souro Sanou	Centre Muraz	2020-09-16	Abdoul-Salam Ouedraogo et al
BurkinaFaso/2667/2020	EPI_ISL_660494	Laboratoire de Microbiologie CHU Souro Sanou	Centre Muraz	2020-09-16	Abdoul-Salam Ouedraogo et al
BurkinaFaso/2679/2020	EPI_ISL_660509	Laboratoire de Microbiologie CHU Souro Sanou	Centre Muraz	2020-09-16	Abdoul-Salam Ouedraogo et al
BurkinaFaso/2701/2020	EPI_ISL_660461	Laboratoire de Microbiologie CHU Souro Sanou	Centre Muraz	2020-09-16	Abdoul-Salam Ouedraogo et al
BurkinaFaso/2799/2020	EPI_ISL_660462	Laboratoire de Microbiologie CHU Souro Sanou	Centre Muraz	2020-09-17	Abdoul-Salam Ouedraogo et al
BurkinaFaso/2828/2020	EPI_ISL_660503	Laboratoire de Microbiologie CHU Souro Sanou	Centre Muraz	2020-10-23	Abdoul-Salam Ouedraogo et al
BurkinaFaso/2832/2020	EPI_ISL_660463	Laboratoire de Microbiologie CHU Souro Sanou	Centre Muraz	2020-09-17	Abdoul-Salam Ouedraogo et al
BurkinaFaso/2939/2020	EPI_ISL_660520	Laboratoire de Microbiologie CHU Souro Sanou	Centre Muraz	2020-09-21	Abdoul-Salam Ouedraogo et al
BurkinaFaso/2944/2020	EPI_ISL_660464	Laboratoire de Microbiologie CHU Souro Sanou	Centre Muraz	2020-09-21	Abdoul-Salam Ouedraogo et al
BurkinaFaso/2957/2020	EPI_ISL_660518	Laboratoire de Microbiologie CHU Souro Sanou	Centre Muraz	2020-09-21	Abdoul-Salam Ouedraogo et al
BurkinaFaso/2972/2020	EPI_ISL_660465	Laboratoire de Microbiologie CHU Souro Sanou	Centre Muraz	2020-09-24	Abdoul-Salam Ouedraogo et al
BurkinaFaso/3007/2020	EPI_ISL_660506	Laboratoire de Microbiologie CHU Souro Sanou	Centre Muraz	2020-09-24	Abdoul-Salam Ouedraogo et al
BurkinaFaso/3052/2020	EPI_ISL_660466	Laboratoire de Microbiologie CHU Souro Sanou	Centre Muraz	2020-09-25	Abdoul-Salam Ouedraogo et al
BurkinaFaso/3069/2020	EPI_ISL_660504	Laboratoire de Microbiologie CHU Souro Sanou	Centre Muraz	2020-09-25	Abdoul-Salam Ouedraogo et al
BurkinaFaso/3103/2020	EPI_ISL_660467	Laboratoire de Microbiologie CHU Souro Sanou	Centre Muraz	2020-09-28	Abdoul-Salam Ouedraogo et al
BurkinaFaso/3535/2020	EPI_ISL_660521	Laboratoire de Microbiologie CHU Souro Sanou	Centre Muraz	2020-10-09	Abdoul-Salam Ouedraogo et al
BurkinaFaso/3548/2020	EPI_ISL_660507	Laboratoire de Microbiologie CHU Souro Sanou	Centre Muraz	2020-10-09	Abdoul-Salam Ouedraogo et al
BurkinaFaso/3567/2020	EPI_ISL_660488	Laboratoire de Microbiologie CHU Souro Sanou	Centre Muraz	2020-10-09	Abdoul-Salam Ouedraogo et al
BurkinaFaso/3570/2020	EPI_ISL_660468	Laboratoire de Microbiologie CHU Souro Sanou	Centre Muraz	2020-10-09	Abdoul-Salam Ouedraogo et al
BurkinaFaso/3573/2020	EPI_ISL_660511	Laboratoire de Microbiologie CHU Souro Sanou	Centre Muraz	2020-10-09	Abdoul-Salam Ouedraogo et al
BurkinaFaso/3952/2020	EPI_ISL_660489	Laboratoire de Microbiologie CHU Souro Sanou	Centre Muraz	2020-10-19	Abdoul-Salam Ouedraogo et al
BurkinaFaso/3953/2020	EPI_ISL_660497	Laboratoire de Microbiologie CHU Souro Sanou	Centre Muraz	2020-10-19	Abdoul-Salam Ouedraogo et al
BurkinaFaso/3970/2020	EPI_ISL_660495	Laboratoire de Microbiologie CHU Souro Sanou	Centre Muraz	2020-10-22	Abdoul-Salam Ouedraogo et al
BurkinaFaso/4053/2020	EPI_ISL_660469	Laboratoire de Microbiologie CHU Souro Sanou	Centre Muraz	2020-08-14	Abdoul-Salam Ouedraogo et al
BurkinaFaso/4057/2020	EPI_ISL_660470	Laboratoire de Microbiologie CHU Souro Sanou	Centre Muraz	2020-10-24	Abdoul-Salam Ouedraogo et al
BurkinaFaso/4202/2020	EPI_ISL_660471	Laboratoire de Microbiologie CHU Souro Sanou	Centre Muraz	2020-10-27	Abdoul-Salam Ouedraogo et al
BurkinaFaso/4215/2020	EPI_ISL_660472	Laboratoire de Microbiologie CHU Souro Sanou	Centre Muraz	2020-10-27	Abdoul-Salam Ouedraogo et al
BurkinaFaso/4307/2020	EPI_ISL_660473	Laboratoire de Microbiologie CHU Souro Sanou	Centre Muraz	2020-11-03	Abdoul-Salam Ouedraogo et al
BurkinaFaso/4312/2020	EPI_ISL_660519	Laboratoire de Microbiologie CHU Souro Sanou	Centre Muraz	2020-11-03	Abdoul-Salam Ouedraogo et al
BurkinaFaso/583/2020	EPI_ISL_660474	Laboratoire de Microbiologie CHU Souro Sanou	Centre Muraz	2020-06-21	Abdoul-Salam Ouedraogo et al
BurkinaFaso/588/2020	EPI_ISL_660475	Laboratoire de Microbiologie CHU Souro Sanou	Centre Muraz	2020-06-21	Abdoul-Salam Ouedraogo et al
BurkinaFaso/590/2020	EPI_ISL_660476	Laboratoire de Microbiologie CHU Souro Sanou	Centre Muraz	2020-06-21	Abdoul-Salam Ouedraogo et al
BurkinaFaso/595/2020	EPI_ISL_660516	Laboratoire de Microbiologie CHU Souro Sanou	Centre Muraz	2020-06-21	Abdoul-Salam Ouedraogo et al
BurkinaFaso/608/2020	EPI_ISL_660477	Laboratoire de Microbiologie CHU Souro Sanou	Centre Muraz	2020-06-21	Abdoul-Salam Ouedraogo et al
BurkinaFaso/609/2020	EPI_ISL_660522	Laboratoire de Microbiologie CHU Souro Sanou	Centre Muraz	2020-06-21	Abdoul-Salam Ouedraogo et al
BurkinaFaso/B06-1219/2020	EPI_ISL_660442	Centre Muraz	Project group Epidemology of Highly Pathogenic Microorganisms, Robert Koch Institut	2020-10-14	Soumeya Ouangraoua et al
Cameroon/CV406/2020	EPI_ISL_845548	National Public Health Laboratory, Cameroon	African Centre of Excellence for Genomics of Infectious Diseases (ACEGID), Redeemer's University	2020-06-12	Oluniyi P.E. et al
Cameroon/CV408/2020	EPI_ISL_845546	National Public Health Laboratory, Cameroon	African Centre of Excellence for Genomics of Infectious Diseases (ACEGID), Redeemer's University	2020-06-09	Oluniyi P.E. et al
Cameroon/CV411/2020	EPI_ISL_845549	National Public Health Laboratory, Cameroon	African Centre of Excellence for Genomics of Infectious Diseases (ACEGID), Redeemer's University	2020-06-16	Oluniyi P.E. et al
Cameroon/CV416/2020	EPI_ISL_845551	National Public Health Laboratory, Cameroon	African Centre of Excellence for Genomics of Infectious Diseases (ACEGID), Redeemer's University	2020-08-13	Oluniyi P.E. et al
Cameroon/CV417/2020	EPI_ISL_845550	National Public Health Laboratory, Cameroon	African Centre of Excellence for Genomics of Infectious Diseases (ACEGID), Redeemer's University	2020-08-12	Oluniyi P.E. et al
Cameroon/CV420/2020	EPI_ISL_845553	National Public Health Laboratory, Cameroon	African Centre of Excellence for Genomics of Infectious Diseases (ACEGID), Redeemer's University	2020-10-26	Oluniyi P.E. et al
Cameroon/CV423/2020	EPI_ISL_845552	National Public Health Laboratory, Cameroon	African Centre of Excellence for Genomics of Infectious Diseases (ACEGID), Redeemer's University	2020-10-23	Oluniyi P.E. et al
Cameroon/CV424/2020	EPI_ISL_845554	National Public Health Laboratory, Cameroon	African Centre of Excellence for Genomics of Infectious Diseases (ACEGID), Redeemer's University	2020-10-26	Oluniyi P.E. et al
Cameroon/CV430/2020	EPI_ISL_845563	National Public Health Laboratory, Cameroon	African Centre of Excellence for Genomics of Infectious Diseases (ACEGID), Redeemer's University	2020-12-02	Oluniyi P.E. et al
Cameroon/CV435/2020	EPI_ISL_845562	National Public Health Laboratory, Cameroon	African Centre of Excellence for Genomics of Infectious Diseases (ACEGID), Redeemer's University	2020-11-19	Oluniyi P.E. et al
Cameroon/CV436/2020	EPI_ISL_845560	National Public Health Laboratory, Cameroon	African Centre of Excellence for Genomics of Infectious Diseases (ACEGID), Redeemer's University	2020-11-19	Oluniyi P.E. et al
Cameroon/CV437/2020	EPI_ISL_845557	National Public Health Laboratory, Cameroon	African Centre of Excellence for Genomics of Infectious Diseases (ACEGID), Redeemer's University	2020-11-16	Oluniyi P.E. et al
Cameroon/CV441/2020	EPI_ISL_845558	National Public Health Laboratory, Cameroon	African Centre of Excellence for Genomics of Infectious Diseases (ACEGID), Redeemer's University	2020-11-17	Oluniyi P.E. et al
Congo/Q001C087A7_2101-TM-r1-001/2020	EPI_ISL_912353	Fondation Congolaise pour la recherche medicale (FCRM), Francine Ntoumi	NGS Competence Center Tuebingen, Institut f√ºr Medizinische Mikrobiologie und Hygiene, Universitaetsklinikum T√ºbingen	2020-12-05	Angel Angelov et al
Congo/Q001C088AF_2101-TM-r1-002/2020	EPI_ISL_912354	Fondation Congolaise pour la recherche medicale (FCRM), Francine Ntoumi	NGS Competence Center Tuebingen, Institut f√ºr Medizinische Mikrobiologie und Hygiene, Universitaetsklinikum T√ºbingen	2020-12-05	Angel Angelov et al
Congo/Q001C089AN_2101-TM-r1-003/2020	EPI_ISL_912355	Fondation Congolaise pour la recherche medicale (FCRM), Francine Ntoumi	NGS Competence Center Tuebingen, Institut f√ºr Medizinische Mikrobiologie und Hygiene, Universitaetsklinikum T√ºbingen	2020-12-07	Angel Angelov et al
Congo/Q001C091A0_2101-TM-r1-005/2020	EPI_ISL_912356	Fondation Congolaise pour la recherche medicale (FCRM), Francine Ntoumi	NGS Competence Center Tuebingen, Institut f√ºr Medizinische Mikrobiologie und Hygiene, Universitaetsklinikum T√ºbingen	2020-12-09	Angel Angelov et al
Congo/Q001C092A8_2101-TM-r1-006/2020	EPI_ISL_912357	Fondation Congolaise pour la recherche medicale (FCRM), Francine Ntoumi	NGS Competence Center Tuebingen, Institut f√ºr Medizinische Mikrobiologie und Hygiene, Universitaetsklinikum T√ºbingen	2020-12-10	Angel Angelov et al
Congo/Q001C093AG_2101-TM-r1-007/2020	EPI_ISL_912358	Fondation Congolaise pour la recherche medicale (FCRM), Francine Ntoumi	NGS Competence Center Tuebingen, Institut f√ºr Medizinische Mikrobiologie und Hygiene, Universitaetsklinikum T√ºbingen	2020-12-10	Angel Angelov et al
Congo/Q001C094AO_2101-TM-r1-008/2020	EPI_ISL_912359	Fondation Congolaise pour la recherche medicale (FCRM), Francine Ntoumi	NGS Competence Center Tuebingen, Institut f√ºr Medizinische Mikrobiologie und Hygiene, Universitaetsklinikum T√ºbingen	2020-12-10	Angel Angelov et al
Congo/Q001C095AW_2101-TM-r1-009/2020	EPI_ISL_912360	Fondation Congolaise pour la recherche medicale (FCRM), Francine Ntoumi	NGS Competence Center Tuebingen, Institut f√ºr Medizinische Mikrobiologie und Hygiene, Universitaetsklinikum T√ºbingen	2020-12-12	Angel Angelov et al
Congo/Q001C096A6_2101-TM-r1-010/2020	EPI_ISL_912361	Fondation Congolaise pour la recherche medicale (FCRM), Francine Ntoumi	NGS Competence Center Tuebingen, Institut f√ºr Medizinische Mikrobiologie und Hygiene, Universitaetsklinikum T√ºbingen	2020-12-16	Angel Angelov et al
Congo/Q001C097AE_2101-TM-r1-011/2020	EPI_ISL_912362	Fondation Congolaise pour la recherche medicale (FCRM), Francine Ntoumi	NGS Competence Center Tuebingen, Institut f√ºr Medizinische Mikrobiologie und Hygiene, Universitaetsklinikum T√ºbingen	2020-12-16	Angel Angelov et al
Congo/Q001C098AM_2101-TM-r1-012/2020	EPI_ISL_912363	Fondation Congolaise pour la recherche medicale (FCRM), Francine Ntoumi	NGS Competence Center Tuebingen, Institut f√ºr Medizinische Mikrobiologie und Hygiene, Universitaetsklinikum T√ºbingen	2020-12-18	Angel Angelov et al
Congo/Q001C099AU_2101-TM-r1-013/2020	EPI_ISL_912364	Fondation Congolaise pour la recherche medicale (FCRM), Francine Ntoumi	NGS Competence Center Tuebingen, Institut f√ºr Medizinische Mikrobiologie und Hygiene, Universitaetsklinikum T√ºbingen	2020-12-24	Angel Angelov et al
Congo/Q001C100A3_2101-TM-r1-014/2020	EPI_ISL_912365	Fondation Congolaise pour la recherche medicale (FCRM), Francine Ntoumi	NGS Competence Center Tuebingen, Institut f√ºr Medizinische Mikrobiologie und Hygiene, Universitaetsklinikum T√ºbingen	2020-12-23	Angel Angelov et al
Congo/Q001C101AB_2101-TM-r1-015/2020	EPI_ISL_912366	Fondation Congolaise pour la recherche medicale (FCRM), Francine Ntoumi	NGS Competence Center Tuebingen, Institut f√ºr Medizinische Mikrobiologie und Hygiene, Universitaetsklinikum T√ºbingen	2020-12-21	Angel Angelov et al
Congo/Q001C102AJ_2101-TM-r1-016/2020	EPI_ISL_912367	Fondation Congolaise pour la recherche medicale (FCRM), Francine Ntoumi	NGS Competence Center Tuebingen, Institut f√ºr Medizinische Mikrobiologie und Hygiene, Universitaetsklinikum T√ºbingen	2020-12-23	Angel Angelov et al
Congo/Q001C103AR_2101-TM-r1-017/2020	EPI_ISL_912368	Fondation Congolaise pour la recherche medicale (FCRM), Francine Ntoumi	NGS Competence Center Tuebingen, Institut f√ºr Medizinische Mikrobiologie und Hygiene, Universitaetsklinikum T√ºbingen	2020-12-19	Angel Angelov et al
Congo/Q001C104A1_2101-TM-r1-018/2020	EPI_ISL_912369	Fondation Congolaise pour la recherche medicale (FCRM), Francine Ntoumi	NGS Competence Center Tuebingen, Institut f√ºr Medizinische Mikrobiologie und Hygiene, Universitaetsklinikum T√ºbingen	2020-12-14	Angel Angelov et al
Congo/Q001C106AH_2101-TM-r1-020/2020	EPI_ISL_912370	Fondation Congolaise pour la recherche medicale (FCRM), Francine Ntoumi	NGS Competence Center Tuebingen, Institut f√ºr Medizinische Mikrobiologie und Hygiene, Universitaetsklinikum T√ºbingen	2020-12-23	Angel Angelov et al
Congo/Q001C107AP_2101-TM-r1-021/2020	EPI_ISL_912371	Fondation Congolaise pour la recherche medicale (FCRM), Francine Ntoumi	NGS Competence Center Tuebingen, Institut f√ºr Medizinische Mikrobiologie und Hygiene, Universitaetsklinikum T√ºbingen	2020-12-24	Angel Angelov et al
Congo/Q001C108AX_2101-TM-r1-022/2020	EPI_ISL_912372	Fondation Congolaise pour la recherche medicale (FCRM), Francine Ntoumi	NGS Competence Center Tuebingen, Institut f√ºr Medizinische Mikrobiologie und Hygiene, Universitaetsklinikum T√ºbingen	2020-12-24	Angel Angelov et al
Congo/Q001C109A7_2101-TM-r1-023/2020	EPI_ISL_912373	Fondation Congolaise pour la recherche medicale (FCRM), Francine Ntoumi	NGS Competence Center Tuebingen, Institut f√ºr Medizinische Mikrobiologie und Hygiene, Universitaetsklinikum T√ºbingen	2020-12-24	Angel Angelov et al
Congo/Q001C111AI_2101-TM-r1-025/2020	EPI_ISL_912374	Fondation Congolaise pour la recherche medicale (FCRM), Francine Ntoumi	NGS Competence Center Tuebingen, Institut f√ºr Medizinische Mikrobiologie und Hygiene, Universitaetsklinikum T√ºbingen	2020-12-29	Angel Angelov et al
Congo/Q001C112AQ_2101-TM-r1-026/2021	EPI_ISL_912375	Fondation Congolaise pour la recherche medicale (FCRM), Francine Ntoumi	NGS Competence Center Tuebingen, Institut f√ºr Medizinische Mikrobiologie und Hygiene, Universitaetsklinikum T√ºbingen	2021-01-02	Angel Angelov et al
Congo/Q001C113A0_2101-TM-r1-027/2021	EPI_ISL_912376	Fondation Congolaise pour la recherche medicale (FCRM), Francine Ntoumi	NGS Competence Center Tuebingen, Institut f√ºr Medizinische Mikrobiologie und Hygiene, Universitaetsklinikum T√ºbingen	2021-01-04	Angel Angelov et al
Congo/Q001C114A8_2101-TM-r1-028/2021	EPI_ISL_912377	Fondation Congolaise pour la recherche medicale (FCRM), Francine Ntoumi	NGS Competence Center Tuebingen, Institut f√ºr Medizinische Mikrobiologie und Hygiene, Universitaetsklinikum T√ºbingen	2021-01-04	Angel Angelov et al
Congo/Q001C115AG_2101-TM-r1-029/2021	EPI_ISL_912378	Fondation Congolaise pour la recherche medicale (FCRM), Francine Ntoumi	NGS Competence Center Tuebingen, Institut f√ºr Medizinische Mikrobiologie und Hygiene, Universitaetsklinikum T√ºbingen	2021-01-04	Angel Angelov et al
Congo/Q001C117AW_2101-TM-r1-031/2021	EPI_ISL_912380	Fondation Congolaise pour la recherche medicale (FCRM), Francine Ntoumi	NGS Competence Center Tuebingen, Institut f√ºr Medizinische Mikrobiologie und Hygiene, Universitaetsklinikum T√ºbingen	2021-01-05	Angel Angelov et al
Congo/Q001C118A6_2101-TM-r1-032/2020	EPI_ISL_912381	Fondation Congolaise pour la recherche medicale (FCRM), Francine Ntoumi	NGS Competence Center Tuebingen, Institut f√ºr Medizinische Mikrobiologie und Hygiene, Universitaetsklinikum T√ºbingen	2020-12-30	Angel Angelov et al
Congo/Q001C121AP_2101-TM-r1-035/2020	EPI_ISL_912384	Fondation Congolaise pour la recherche medicale (FCRM), Francine Ntoumi	NGS Competence Center Tuebingen, Institut f√ºr Medizinische Mikrobiologie und Hygiene, Universitaetsklinikum T√ºbingen	2020-12-30	Angel Angelov et al
Congo/Q001C127A5_2101-TM-r1-041/2021	EPI_ISL_912387	Fondation Congolaise pour la recherche medicale (FCRM), Francine Ntoumi	NGS Competence Center Tuebingen, Institut f√ºr Medizinische Mikrobiologie und Hygiene, Universitaetsklinikum T√ºbingen	2021-01-07	Angel Angelov et al
Congo/Q001C128AD_2101-TM-r1-042/2021	EPI_ISL_912388	Fondation Congolaise pour la recherche medicale (FCRM), Francine Ntoumi	NGS Competence Center Tuebingen, Institut f√ºr Medizinische Mikrobiologie und Hygiene, Universitaetsklinikum T√ºbingen	2021-01-07	Angel Angelov et al
Congo/Q001C129AL_2101-TM-r1-043/2021	EPI_ISL_912389	Fondation Congolaise pour la recherche medicale (FCRM), Francine Ntoumi	NGS Competence Center Tuebingen, Institut f√ºr Medizinische Mikrobiologie und Hygiene, Universitaetsklinikum T√ºbingen	2021-01-07	Angel Angelov et al
Congo/Q001C131AW_2101-TM-r1-045/2020	EPI_ISL_912391	Fondation Congolaise pour la recherche medicale (FCRM), Francine Ntoumi	NGS Competence Center Tuebingen, Institut f√ºr Medizinische Mikrobiologie und Hygiene, Universitaetsklinikum T√ºbingen	2020-12-10	Angel Angelov et al
Congo/Q001C134AM_2101-TM-r1-048/2020	EPI_ISL_912394	Fondation Congolaise pour la recherche medicale (FCRM), Francine Ntoumi	NGS Competence Center Tuebingen, Institut f√ºr Medizinische Mikrobiologie und Hygiene, Universitaetsklinikum T√ºbingen	2020-12-16	Angel Angelov et al
Congo/UKT-001/2020	EPI_ISL_581486	Fondation Congolaise pour la recherche medicale (FCRM)	NGS Competence Center T√ºbingen, Institut f√ºr Medizinische Mikrobiologie und Hygiene, Universit√§tsklinikum T√ºbingen	2020-04-20	Angel Angelov et al
Congo/UKT-002/2020	EPI_ISL_581487	Fondation Congolaise pour la recherche medicale (FCRM)	NGS Competence Center T√ºbingen, Institut f√ºr Medizinische Mikrobiologie und Hygiene, Universit√§tsklinikum T√ºbingen	2020-07-04	Angel Angelov et al
Congo/UKT-004/2020	EPI_ISL_581488	Fondation Congolaise pour la recherche medicale (FCRM)	NGS Competence Center T√ºbingen, Institut f√ºr Medizinische Mikrobiologie und Hygiene, Universit√§tsklinikum T√ºbingen	2020-05-20	Angel Angelov et al
Congo/UKT-005/2020	EPI_ISL_581489	Fondation Congolaise pour la recherche medicale (FCRM)	NGS Competence Center T√ºbingen, Institut f√ºr Medizinische Mikrobiologie und Hygiene, Universit√§tsklinikum T√ºbingen	2020-06-06	Angel Angelov et al
Congo/UKT-006/2020	EPI_ISL_581462	Fondation Congolaise pour la recherche medicale (FCRM)	NGS Competence Center T√ºbingen, Institut f√ºr Medizinische Mikrobiologie und Hygiene, Universit√§tsklinikum T√ºbingen	2020-04-20	Angel Angelov et al
Congo/UKT-008/2020	EPI_ISL_581455	Fondation Congolaise pour la recherche medicale (FCRM)	NGS Competence Center T√ºbingen, Institut f√ºr Medizinische Mikrobiologie und Hygiene, Universit√§tsklinikum T√ºbingen	2020-06-06	Angel Angelov et al
Congo/UKT-009/2020	EPI_ISL_581490	Fondation Congolaise pour la recherche medicale (FCRM)	NGS Competence Center T√ºbingen, Institut f√ºr Medizinische Mikrobiologie und Hygiene, Universit√§tsklinikum T√ºbingen	2020-06-06	Angel Angelov et al
Congo/UKT-013/2020	EPI_ISL_581491	Fondation Congolaise pour la recherche medicale (FCRM)	NGS Competence Center T√ºbingen, Institut f√ºr Medizinische Mikrobiologie und Hygiene, Universit√§tsklinikum T√ºbingen	2020-06-24	Angel Angelov et al
Congo/UKT-014/2020	EPI_ISL_581492	Fondation Congolaise pour la recherche medicale (FCRM)	NGS Competence Center T√ºbingen, Institut f√ºr Medizinische Mikrobiologie und Hygiene, Universit√§tsklinikum T√ºbingen	2020-07-03	Angel Angelov et al
Congo/UKT-015/2020	EPI_ISL_581493	Fondation Congolaise pour la recherche medicale (FCRM)	NGS Competence Center T√ºbingen, Institut f√ºr Medizinische Mikrobiologie und Hygiene, Universit√§tsklinikum T√ºbingen	2020-06-25	Angel Angelov et al
Congo/UKT-016/2020	EPI_ISL_581472	Fondation Congolaise pour la recherche medicale (FCRM)	NGS Competence Center T√ºbingen, Institut f√ºr Medizinische Mikrobiologie und Hygiene, Universit√§tsklinikum T√ºbingen	2020-06-20	Angel Angelov et al
CotedIvoire/BKE0011/2020	EPI_ISL_614348	Molecular diagnostic unit for viral haemorrhagic fevers and emerging viruses, Bouak√© CHU Laboratory	Project group Epidemology of Highly Pathogenic Microorganisms, Robert Koch-Institute	2020-05-30	Chantal Akoua-Koffi et al
CotedIvoire/BKE0016/2020	EPI_ISL_614349	Molecular diagnostic unit for viral haemorrhagic fevers and emerging viruses, Bouak√© CHU Laboratory	Project group Epidemology of Highly Pathogenic Microorganisms, Robert Koch-Institute	2020-05-29	Chantal Akoua-Koffi et al
CotedIvoire/BKE0018/2020	EPI_ISL_614350	Molecular diagnostic unit for viral haemorrhagic fevers and emerging viruses, Bouak√© CHU Laboratory	Project group Epidemology of Highly Pathogenic Microorganisms, Robert Koch-Institute	2020-05-30	Chantal Akoua-Koffi et al
CotedIvoire/BKE0041/2020	EPI_ISL_614351	Molecular diagnostic unit for viral haemorrhagic fevers and emerging viruses, Bouak√© CHU Laboratory	Project group Epidemology of Highly Pathogenic Microorganisms, Robert Koch-Institute	2020-06-04	Chantal Akoua-Koffi et al
CotedIvoire/BKE0042/2020	EPI_ISL_614352	Molecular diagnostic unit for viral haemorrhagic fevers and emerging viruses, Bouak√© CHU Laboratory	Project group Epidemology of Highly Pathogenic Microorganisms, Robert Koch-Institute	2020-06-04	Chantal Akoua-Koffi et al
CotedIvoire/BKE0104/2020	EPI_ISL_614353	Molecular diagnostic unit for viral haemorrhagic fevers and emerging viruses, Bouak√© CHU Laboratory	Project group Epidemology of Highly Pathogenic Microorganisms, Robert Koch-Institute	2020-06-08	Chantal Akoua-Koffi et al
CotedIvoire/BKE0117/2020	EPI_ISL_614354	Molecular diagnostic unit for viral haemorrhagic fevers and emerging viruses, Bouak√© CHU Laboratory	Project group Epidemology of Highly Pathogenic Microorganisms, Robert Koch-Institute	2020-06-10	Chantal Akoua-Koffi et al
CotedIvoire/BKE0125/2020	EPI_ISL_614355	Molecular diagnostic unit for viral haemorrhagic fevers and emerging viruses, Bouak√© CHU Laboratory	Project group Epidemology of Highly Pathogenic Microorganisms, Robert Koch-Institute	2020-06-10	Chantal Akoua-Koffi et al
CotedIvoire/BKE0165/2020	EPI_ISL_614356	Molecular diagnostic unit for viral haemorrhagic fevers and emerging viruses, Bouak√© CHU Laboratory	Project group Epidemology of Highly Pathogenic Microorganisms, Robert Koch-Institute	2020-06-12	Chantal Akoua-Koffi et al
CotedIvoire/BKE0172/2020	EPI_ISL_614357	Molecular diagnostic unit for viral haemorrhagic fevers and emerging viruses, Bouak√© CHU Laboratory	Project group Epidemology of Highly Pathogenic Microorganisms, Robert Koch-Institute	2020-06-13	Chantal Akoua-Koffi et al
CotedIvoire/BKE0173/2020	EPI_ISL_614358	Molecular diagnostic unit for viral haemorrhagic fevers and emerging viruses, Bouak√© CHU Laboratory	Project group Epidemology of Highly Pathogenic Microorganisms, Robert Koch-Institute	2020-06-13	Chantal Akoua-Koffi et al
CotedIvoire/BKE0178/2020	EPI_ISL_614359	Molecular diagnostic unit for viral haemorrhagic fevers and emerging viruses, Bouak√© CHU Laboratory	Project group Epidemology of Highly Pathogenic Microorganisms, Robert Koch-Institute	2020-06-12	Chantal Akoua-Koffi et al
CotedIvoire/BKE0189/2020	EPI_ISL_614360	Molecular diagnostic unit for viral haemorrhagic fevers and emerging viruses, Bouak√© CHU Laboratory	Project group Epidemology of Highly Pathogenic Microorganisms, Robert Koch-Institute	2020-06-16	Chantal Akoua-Koffi et al
CotedIvoire/BKE0201/2020	EPI_ISL_614361	Molecular diagnostic unit for viral haemorrhagic fevers and emerging viruses, Bouak√© CHU Laboratory	Project group Epidemology of Highly Pathogenic Microorganisms, Robert Koch-Institute	2020-06-16	Chantal Akoua-Koffi et al
CotedIvoire/BKE0202/2020	EPI_ISL_614362	Molecular diagnostic unit for viral haemorrhagic fevers and emerging viruses, Bouak√© CHU Laboratory	Project group Epidemology of Highly Pathogenic Microorganisms, Robert Koch-Institute	2020-06-16	Chantal Akoua-Koffi et al
CotedIvoire/BKE0213/2020	EPI_ISL_614363	Molecular diagnostic unit for viral haemorrhagic fevers and emerging viruses, Bouak√© CHU Laboratory	Project group Epidemology of Highly Pathogenic Microorganisms, Robert Koch-Institute	2020-06-15	Chantal Akoua-Koffi et al
CotedIvoire/BKE0247/2020	EPI_ISL_614364	Molecular diagnostic unit for viral haemorrhagic fevers and emerging viruses, Bouak√© CHU Laboratory	Project group Epidemology of Highly Pathogenic Microorganisms, Robert Koch-Institute	2020-06-19	Chantal Akoua-Koffi et al
CotedIvoire/BKE0248/2020	EPI_ISL_614365	Molecular diagnostic unit for viral haemorrhagic fevers and emerging viruses, Bouak√© CHU Laboratory	Project group Epidemology of Highly Pathogenic Microorganisms, Robert Koch-Institute	2020-06-20	Chantal Akoua-Koffi et al
CotedIvoire/BKE0249/2020	EPI_ISL_614366	Molecular diagnostic unit for viral haemorrhagic fevers and emerging viruses, Bouak√© CHU Laboratory	Project group Epidemology of Highly Pathogenic Microorganisms, Robert Koch-Institute	2020-06-20	Chantal Akoua-Koffi et al
CotedIvoire/BKE0256/2020	EPI_ISL_614367	Molecular diagnostic unit for viral haemorrhagic fevers and emerging viruses, Bouak√© CHU Laboratory	Project group Epidemology of Highly Pathogenic Microorganisms, Robert Koch-Institute	2020-06-19	Chantal Akoua-Koffi et al
CotedIvoire/BKE0257/2020	EPI_ISL_614368	Molecular diagnostic unit for viral haemorrhagic fevers and emerging viruses, Bouak√© CHU Laboratory	Project group Epidemology of Highly Pathogenic Microorganisms, Robert Koch-Institute	2020-06-19	Chantal Akoua-Koffi et al
CotedIvoire/BKE0258/2020	EPI_ISL_614369	Molecular diagnostic unit for viral haemorrhagic fevers and emerging viruses, Bouak√© CHU Laboratory	Project group Epidemology of Highly Pathogenic Microorganisms, Robert Koch-Institute	2020-06-19	Chantal Akoua-Koffi et al
CotedIvoire/BKE0286/2020	EPI_ISL_614370	Molecular diagnostic unit for viral haemorrhagic fevers and emerging viruses, Bouak√© CHU Laboratory	Project group Epidemology of Highly Pathogenic Microorganisms, Robert Koch-Institute	2020-06-23	Chantal Akoua-Koffi et al
CotedIvoire/BKE0310/2020	EPI_ISL_614371	Molecular diagnostic unit for viral haemorrhagic fevers and emerging viruses, Bouak√© CHU Laboratory	Project group Epidemology of Highly Pathogenic Microorganisms, Robert Koch-Institute	2020-06-24	Chantal Akoua-Koffi et al
CotedIvoire/BKE0317/2020	EPI_ISL_614372	Molecular diagnostic unit for viral haemorrhagic fevers and emerging viruses, Bouak√© CHU Laboratory	Project group Epidemology of Highly Pathogenic Microorganisms, Robert Koch-Institute	2020-06-24	Chantal Akoua-Koffi et al
CotedIvoire/BKE0349/2020	EPI_ISL_681832	Molecular diagnostic unit for viral haemorrhagic fevers and emerging viruses, Bouak√© CHU Laboratory	Project group Epidemology of Highly Pathogenic Microorganisms, Robert Koch-Institute	2020-06-29	Chantal Akoua-Koffi et al
CotedIvoire/BKE0355/2020	EPI_ISL_614373	Molecular diagnostic unit for viral haemorrhagic fevers and emerging viruses, Bouak√© CHU Laboratory	Project group Epidemology of Highly Pathogenic Microorganisms, Robert Koch-Institute	2020-06-29	Chantal Akoua-Koffi et al
CotedIvoire/BKE0356/2020	EPI_ISL_681833	Molecular diagnostic unit for viral haemorrhagic fevers and emerging viruses, Bouak√© CHU Laboratory	Project group Epidemology of Highly Pathogenic Microorganisms, Robert Koch-Institute	2020-06-29	Chantal Akoua-Koffi et al
CotedIvoire/BKE0366/2020	EPI_ISL_681834	Molecular diagnostic unit for viral haemorrhagic fevers and emerging viruses, Bouak√© CHU Laboratory	Project group Epidemology of Highly Pathogenic Microorganisms, Robert Koch-Institute	2020-06-18	Chantal Akoua-Koffi et al
CotedIvoire/BKE0369/2020	EPI_ISL_614374	Molecular diagnostic unit for viral haemorrhagic fevers and emerging viruses, Bouak√© CHU Laboratory	Project group Epidemology of Highly Pathogenic Microorganisms, Robert Koch-Institute	2020-06-30	Chantal Akoua-Koffi et al
CotedIvoire/BKE0382/2020	EPI_ISL_681835	Molecular diagnostic unit for viral haemorrhagic fevers and emerging viruses, Bouak√© CHU Laboratory	Project group Epidemology of Highly Pathogenic Microorganisms, Robert Koch-Institute	2020-06-30	Chantal Akoua-Koffi et al
CotedIvoire/BKE0405/2020	EPI_ISL_614375	Molecular diagnostic unit for viral haemorrhagic fevers and emerging viruses, Bouak√© CHU Laboratory	Project group Epidemology of Highly Pathogenic Microorganisms, Robert Koch-Institute	2020-07-02	Chantal Akoua-Koffi et al
CotedIvoire/BKE0424/2020	EPI_ISL_614376	Molecular diagnostic unit for viral haemorrhagic fevers and emerging viruses, Bouak√© CHU Laboratory	Project group Epidemology of Highly Pathogenic Microorganisms, Robert Koch-Institute	2020-07-02	Chantal Akoua-Koffi et al
CotedIvoire/BKE0425/2020	EPI_ISL_682059	Molecular diagnostic unit for viral haemorrhagic fevers and emerging viruses, Bouak√© CHU Laboratory	Project group Epidemology of Highly Pathogenic Microorganisms, Robert Koch-Institute	2020-07-02	Chantal Akoua-Koffi et al
CotedIvoire/BKE0430/2020	EPI_ISL_681836	Molecular diagnostic unit for viral haemorrhagic fevers and emerging viruses, Bouak√© CHU Laboratory	Project group Epidemology of Highly Pathogenic Microorganisms, Robert Koch-Institute	2020-07-03	Chantal Akoua-Koffi et al
CotedIvoire/BKE0447/2020	EPI_ISL_681837	Molecular diagnostic unit for viral haemorrhagic fevers and emerging viruses, Bouak√© CHU Laboratory	Project group Epidemology of Highly Pathogenic Microorganisms, Robert Koch-Institute	2020-07-06	Chantal Akoua-Koffi et al
CotedIvoire/BKE0613/2020	EPI_ISL_681838	Molecular diagnostic unit for viral haemorrhagic fevers and emerging viruses, Bouak√© CHU Laboratory	Project group Epidemology of Highly Pathogenic Microorganisms, Robert Koch-Institute	2020-07-17	Chantal Akoua-Koffi et al
CotedIvoire/BKE0622/2020	EPI_ISL_614377	Molecular diagnostic unit for viral haemorrhagic fevers and emerging viruses, Bouak√© CHU Laboratory	Project group Epidemology of Highly Pathogenic Microorganisms, Robert Koch-Institute	2020-07-15	Chantal Akoua-Koffi et al
CotedIvoire/BKE0629/2020	EPI_ISL_614378	Molecular diagnostic unit for viral haemorrhagic fevers and emerging viruses, Bouak√© CHU Laboratory	Project group Epidemology of Highly Pathogenic Microorganisms, Robert Koch-Institute	2020-07-17	Chantal Akoua-Koffi et al
CotedIvoire/BKE0631/2020	EPI_ISL_614379	Molecular diagnostic unit for viral haemorrhagic fevers and emerging viruses, Bouak√© CHU Laboratory	Project group Epidemology of Highly Pathogenic Microorganisms, Robert Koch-Institute	2020-07-17	Chantal Akoua-Koffi et al
CotedIvoire/BKE0633/2020	EPI_ISL_614380	Molecular diagnostic unit for viral haemorrhagic fevers and emerging viruses, Bouak√© CHU Laboratory	Project group Epidemology of Highly Pathogenic Microorganisms, Robert Koch-Institute	2020-07-17	Chantal Akoua-Koffi et al
CotedIvoire/BKE0700/2020	EPI_ISL_614381	Molecular diagnostic unit for viral haemorrhagic fevers and emerging viruses, Bouak√© CHU Laboratory	Project group Epidemology of Highly Pathogenic Microorganisms, Robert Koch-Institute	2020-07-23	Chantal Akoua-Koffi et al
CotedIvoire/BKE0706/2020	EPI_ISL_614382	Molecular diagnostic unit for viral haemorrhagic fevers and emerging viruses, Bouak√© CHU Laboratory	Project group Epidemology of Highly Pathogenic Microorganisms, Robert Koch-Institute	2020-07-24	Chantal Akoua-Koffi et al
CotedIvoire/BKE0712/2020	EPI_ISL_614383	Molecular diagnostic unit for viral haemorrhagic fevers and emerging viruses, Bouak√© CHU Laboratory	Project group Epidemology of Highly Pathogenic Microorganisms, Robert Koch-Institute	2020-07-24	Chantal Akoua-Koffi et al
CotedIvoire/BKE0753/2020	EPI_ISL_614384	Molecular diagnostic unit for viral haemorrhagic fevers and emerging viruses, Bouak√© CHU Laboratory	Project group Epidemology of Highly Pathogenic Microorganisms, Robert Koch-Institute	2020-07-27	Chantal Akoua-Koffi et al
CotedIvoire/BKE0761/2020	EPI_ISL_681839	Molecular diagnostic unit for viral haemorrhagic fevers and emerging viruses, Bouak√© CHU Laboratory	Project group Epidemology of Highly Pathogenic Microorganisms, Robert Koch-Institute	2020-07-28	Chantal Akoua-Koffi et al
CotedIvoire/BKE0820/2020	EPI_ISL_681840	Molecular diagnostic unit for viral haemorrhagic fevers and emerging viruses, Bouak√© CHU Laboratory	Project group Epidemology of Highly Pathogenic Microorganisms, Robert Koch-Institute	2020-08-05	Chantal Akoua-Koffi et al
CotedIvoire/BKE0837/2020	EPI_ISL_681841	Molecular diagnostic unit for viral haemorrhagic fevers and emerging viruses, Bouak√© CHU Laboratory	Project group Epidemology of Highly Pathogenic Microorganisms, Robert Koch-Institute	2020-08-10	Chantal Akoua-Koffi et al
CotedIvoire/BKE0862/2020	EPI_ISL_614386	Molecular diagnostic unit for viral haemorrhagic fevers and emerging viruses, Bouak√© CHU Laboratory	Project group Epidemology of Highly Pathogenic Microorganisms, Robert Koch-Institute	2020-08-12	Chantal Akoua-Koffi et al
CotedIvoire/BKE0880/2020	EPI_ISL_614387	Molecular diagnostic unit for viral haemorrhagic fevers and emerging viruses, Bouak√© CHU Laboratory	Project group Epidemology of Highly Pathogenic Microorganisms, Robert Koch-Institute	2020-08-17	Chantal Akoua-Koffi et al
CotedIvoire/BKE0888/2020	EPI_ISL_614388	Molecular diagnostic unit for viral haemorrhagic fevers and emerging viruses, Bouak√© CHU Laboratory	Project group Epidemology of Highly Pathogenic Microorganisms, Robert Koch-Institute	2020-08-19	Chantal Akoua-Koffi et al
CotedIvoire/BKE0891/2020	EPI_ISL_614389	Molecular diagnostic unit for viral haemorrhagic fevers and emerging viruses, Bouak√© CHU Laboratory	Project group Epidemology of Highly Pathogenic Microorganisms, Robert Koch-Institute	2020-08-18	Chantal Akoua-Koffi et al
CotedIvoire/BKE0901/2020	EPI_ISL_681842	Molecular diagnostic unit for viral haemorrhagic fevers and emerging viruses, Bouak√© CHU Laboratory	Project group Epidemology of Highly Pathogenic Microorganisms, Robert Koch-Institute	2020-08-20	Chantal Akoua-Koffi et al
CotedIvoire/BKE0906/2020	EPI_ISL_614390	Molecular diagnostic unit for viral haemorrhagic fevers and emerging viruses, Bouak√© CHU Laboratory	Project group Epidemology of Highly Pathogenic Microorganisms, Robert Koch-Institute	2020-08-21	Chantal Akoua-Koffi et al
CotedIvoire/BKE0916/2020	EPI_ISL_614391	Molecular diagnostic unit for viral haemorrhagic fevers and emerging viruses, Bouak√© CHU Laboratory	Project group Epidemology of Highly Pathogenic Microorganisms, Robert Koch-Institute	2020-08-23	Chantal Akoua-Koffi et al
CotedIvoire/BKE0937/2020	EPI_ISL_614392	Molecular diagnostic unit for viral haemorrhagic fevers and emerging viruses, Bouak√© CHU Laboratory	Project group Epidemology of Highly Pathogenic Microorganisms, Robert Koch-Institute	2020-08-28	Chantal Akoua-Koffi et al
CotedIvoire/BKE0965/2020	EPI_ISL_614393	Molecular diagnostic unit for viral haemorrhagic fevers and emerging viruses, Bouak√© CHU Laboratory	Project group Epidemology of Highly Pathogenic Microorganisms, Robert Koch-Institute	2020-09-04	Chantal Akoua-Koffi et al
CotedIvoire/BKE0992/2020	EPI_ISL_614394	Molecular diagnostic unit for viral haemorrhagic fevers and emerging viruses, Bouak√© CHU Laboratory	Project group Epidemology of Highly Pathogenic Microorganisms, Robert Koch-Institute	2020-09-09	Chantal Akoua-Koffi et al
CotedIvoire/BKE0994/2020	EPI_ISL_614395	Molecular diagnostic unit for viral haemorrhagic fevers and emerging viruses, Bouak√© CHU Laboratory	Project group Epidemology of Highly Pathogenic Microorganisms, Robert Koch-Institute	2020-09-09	Chantal Akoua-Koffi et al
CotedIvoire/C01-2176/2020	EPI_ISL_681829	Molecular diagnostic unit for viral haemorrhagic fevers and emerging viruses, Bouak√© CHU Laboratory	Project group Epidemology of Highly Pathogenic Microorganisms, Robert Koch-Institute	2020-06-09	Chantal Akoua-Koffi et al
CotedIvoire/C01-2266/2020	EPI_ISL_681830	Molecular diagnostic unit for viral haemorrhagic fevers and emerging viruses, Bouak√© CHU Laboratory	Project group Epidemology of Highly Pathogenic Microorganisms, Robert Koch-Institute	2020-07-02	Chantal Akoua-Koffi et al
CotedIvoire/C01-2459/2020	EPI_ISL_614347	Molecular diagnostic unit for viral haemorrhagic fevers and emerging viruses, Bouak√© CHU Laboratory	Project group Epidemology of Highly Pathogenic Microorganisms, Robert Koch-Institute	2020-09-22	Chantal Akoua-Koffi et al
CotedIvoire/C02-1435/2020	EPI_ISL_682058	Molecular diagnostic unit for viral haemorrhagic fevers and emerging viruses, Bouak√© CHU Laboratory	Project group Epidemology of Highly Pathogenic Microorganisms, Robert Koch-Institute	2020-07-22	Chantal Akoua-Koffi et al
CotedIvoire/C04-0912/2020	EPI_ISL_681831	Molecular diagnostic unit for viral haemorrhagic fevers and emerging viruses, Bouak√© CHU Laboratory	Project group Epidemology of Highly Pathogenic Microorganisms, Robert Koch-Institute	2020-07-29	Chantal Akoua-Koffi et al
DRC/01203/2020	EPI_ISL_961759	Viral Respiratory Lab, National Institute for Biomedical Research (INRB)	Pathogen Sequencing Lab, National Institute for Biomedical Research (INRB)	2020-04-05	Placide Mbala-Kingebeni et al
DRC/04186/2020	EPI_ISL_471411	Viral Respiratory Lab, National Institute for Biomedical Research (INRB)	Pathogen Sequencing Lab, National Institute for Biomedical Research (INRB)	2020-04-25	Placide Mbala-Kingebeni et al
DRC/04187/2020	EPI_ISL_471412	Viral Respiratory Lab, National Institute for Biomedical Research (INRB)	Pathogen Sequencing Lab, National Institute for Biomedical Research (INRB)	2020-04-25	Placide Mbala-Kingebeni et al
DRC/04188/2020	EPI_ISL_471413	Viral Respiratory Lab, National Institute for Biomedical Research (INRB)	Pathogen Sequencing Lab, National Institute for Biomedical Research (INRB)	2020-04-25	Placide Mbala-Kingebeni et al
DRC/10041/2020	EPI_ISL_527543	Viral Respiratory Lab, National Institute for Biomedical Research (INRB)	Pathogen Sequencing Lab, National Institute for Biomedical Research (INRB)	2020-05-22	Placide Mbala-Kingebeni et al
DRC/10057/2020	EPI_ISL_527538	Viral Respiratory Lab, National Institute for Biomedical Research (INRB)	Pathogen Sequencing Lab, National Institute for Biomedical Research (INRB)	2020-05-22	Placide Mbala-Kingebeni et al
DRC/10061/2020	EPI_ISL_527521	Viral Respiratory Lab, National Institute for Biomedical Research (INRB)	Pathogen Sequencing Lab, National Institute for Biomedical Research (INRB)	2020-05-22	Placide Mbala-Kingebeni et al
DRC/10070/2020	EPI_ISL_527544	Viral Respiratory Lab, National Institute for Biomedical Research (INRB)	Pathogen Sequencing Lab, National Institute for Biomedical Research (INRB)	2020-05-22	Placide Mbala-Kingebeni et al
DRC/10248/2020	EPI_ISL_591087	Viral Respiratory Lab, National Institute for Biomedical Research (INRB)	Pathogen Sequencing Lab, National Institute for Biomedical Research (INRB)	2020-05-22	Placide Mbala-Kingebeni et al
DRC/10324/2020	EPI_ISL_527545	Viral Respiratory Lab, National Institute for Biomedical Research (INRB)	Pathogen Sequencing Lab, National Institute for Biomedical Research (INRB)	2020-05-22	Placide Mbala-Kingebeni et al
DRC/10346/2020	EPI_ISL_527546	Viral Respiratory Lab, National Institute for Biomedical Research (INRB)	Pathogen Sequencing Lab, National Institute for Biomedical Research (INRB)	2020-05-22	Placide Mbala-Kingebeni et al
DRC/10364/2020	EPI_ISL_527498	Viral Respiratory Lab, National Institute for Biomedical Research (INRB)	Pathogen Sequencing Lab, National Institute for Biomedical Research (INRB)	2020-05-22	Placide Mbala-Kingebeni et al
DRC/10371/2020	EPI_ISL_527489	Viral Respiratory Lab, National Institute for Biomedical Research (INRB)	Pathogen Sequencing Lab, National Institute for Biomedical Research (INRB)	2020-05-22	Placide Mbala-Kingebeni et al
DRC/10373/2020	EPI_ISL_527495	Viral Respiratory Lab, National Institute for Biomedical Research (INRB)	Pathogen Sequencing Lab, National Institute for Biomedical Research (INRB)	2020-05-22	Placide Mbala-Kingebeni et al
DRC/10374/2020	EPI_ISL_527539	Viral Respiratory Lab, National Institute for Biomedical Research (INRB)	Pathogen Sequencing Lab, National Institute for Biomedical Research (INRB)	2020-05-22	Placide Mbala-Kingebeni et al
DRC/10375/2020	EPI_ISL_527499	Viral Respiratory Lab, National Institute for Biomedical Research (INRB)	Pathogen Sequencing Lab, National Institute for Biomedical Research (INRB)	2020-05-22	Placide Mbala-Kingebeni et al
DRC/10399/2020	EPI_ISL_527491	Viral Respiratory Lab, National Institute for Biomedical Research (INRB)	Pathogen Sequencing Lab, National Institute for Biomedical Research (INRB)	2020-05-22	Placide Mbala-Kingebeni et al
DRC/10502/2020	EPI_ISL_527547	Viral Respiratory Lab, National Institute for Biomedical Research (INRB)	Pathogen Sequencing Lab, National Institute for Biomedical Research (INRB)	2020-05-20	Placide Mbala-Kingebeni et al
DRC/10506/2020	EPI_ISL_527524	Viral Respiratory Lab, National Institute for Biomedical Research (INRB)	Pathogen Sequencing Lab, National Institute for Biomedical Research (INRB)	2020-05-18	Placide Mbala-Kingebeni et al
DRC/10507/2020	EPI_ISL_527492	Viral Respiratory Lab, National Institute for Biomedical Research (INRB)	Pathogen Sequencing Lab, National Institute for Biomedical Research (INRB)	2020-05-18	Placide Mbala-Kingebeni et al
DRC/10508/2020	EPI_ISL_527494	Viral Respiratory Lab, National Institute for Biomedical Research (INRB)	Pathogen Sequencing Lab, National Institute for Biomedical Research (INRB)	2020-05-20	Placide Mbala-Kingebeni et al
DRC/10532/2020	EPI_ISL_527532	Viral Respiratory Lab, National Institute for Biomedical Research (INRB)	Pathogen Sequencing Lab, National Institute for Biomedical Research (INRB)	2020-05-20	Placide Mbala-Kingebeni et al
DRC/10533/2020	EPI_ISL_527548	Viral Respiratory Lab, National Institute for Biomedical Research (INRB)	Pathogen Sequencing Lab, National Institute for Biomedical Research (INRB)	2020-05-20	Placide Mbala-Kingebeni et al
DRC/10621/2020	EPI_ISL_527526	Viral Respiratory Lab, National Institute for Biomedical Research (INRB)	Pathogen Sequencing Lab, National Institute for Biomedical Research (INRB)	2020-05-23	Placide Mbala-Kingebeni et al
DRC/10640/2020	EPI_ISL_527541	Viral Respiratory Lab, National Institute for Biomedical Research (INRB)	Pathogen Sequencing Lab, National Institute for Biomedical Research (INRB)	2020-05-22	Placide Mbala-Kingebeni et al
DRC/10644/2020	EPI_ISL_527549	Viral Respiratory Lab, National Institute for Biomedical Research (INRB)	Pathogen Sequencing Lab, National Institute for Biomedical Research (INRB)	2020-05-22	Placide Mbala-Kingebeni et al
DRC/10668/2020	EPI_ISL_591088	Viral Respiratory Lab, National Institute for Biomedical Research (INRB)	Pathogen Sequencing Lab, National Institute for Biomedical Research (INRB)	2020-05-23	Placide Mbala-Kingebeni et al
DRC/10725/2020	EPI_ISL_591089	Viral Respiratory Lab, National Institute for Biomedical Research (INRB)	Pathogen Sequencing Lab, National Institute for Biomedical Research (INRB)	2020-05-23	Placide Mbala-Kingebeni et al
DRC/10733/2020	EPI_ISL_513630	Viral Respiratory Lab, National Institute for Biomedical Research (INRB)	Pathogen Sequencing Lab, National Institute for Biomedical Research (INRB)	2020-05-23	Placide Mbala-Kingebeni et al
DRC/108/2020	EPI_ISL_417948	Viral Respiratory Lab, National Institute for Biomedical Research (INRB)	Pathogen Sequencing Lab, National Institute for Biomedical Research (INRB)	2020-03-19	Placide Mbala-Kingebeni et al
DRC/10902/2020	EPI_ISL_527490	Viral Respiratory Lab, National Institute for Biomedical Research (INRB)	Pathogen Sequencing Lab, National Institute for Biomedical Research (INRB)	2020-05-23	Placide Mbala-Kingebeni et al
DRC/10913/2020	EPI_ISL_527507	Viral Respiratory Lab, National Institute for Biomedical Research (INRB)	Pathogen Sequencing Lab, National Institute for Biomedical Research (INRB)	2020-05-24	Placide Mbala-Kingebeni et al
DRC/11005/2020	EPI_ISL_527550	Viral Respiratory Lab, National Institute for Biomedical Research (INRB)	Pathogen Sequencing Lab, National Institute for Biomedical Research (INRB)	2020-05-24	Placide Mbala-Kingebeni et al
DRC/11008/2020	EPI_ISL_527503	Viral Respiratory Lab, National Institute for Biomedical Research (INRB)	Pathogen Sequencing Lab, National Institute for Biomedical Research (INRB)	2020-05-24	Placide Mbala-Kingebeni et al
DRC/11022/2020	EPI_ISL_527551	Viral Respiratory Lab, National Institute for Biomedical Research (INRB)	Pathogen Sequencing Lab, National Institute for Biomedical Research (INRB)	2020-05-24	Placide Mbala-Kingebeni et al
DRC/11024/2020	EPI_ISL_527552	Viral Respiratory Lab, National Institute for Biomedical Research (INRB)	Pathogen Sequencing Lab, National Institute for Biomedical Research (INRB)	2020-05-24	Placide Mbala-Kingebeni et al
DRC/11026/2020	EPI_ISL_527553	Viral Respiratory Lab, National Institute for Biomedical Research (INRB)	Pathogen Sequencing Lab, National Institute for Biomedical Research (INRB)	2020-05-24	Placide Mbala-Kingebeni et al
DRC/11031/2020	EPI_ISL_527554	Viral Respiratory Lab, National Institute for Biomedical Research (INRB)	Pathogen Sequencing Lab, National Institute for Biomedical Research (INRB)	2020-05-24	Placide Mbala-Kingebeni et al
DRC/11041/2020	EPI_ISL_527555	Viral Respiratory Lab, National Institute for Biomedical Research (INRB)	Pathogen Sequencing Lab, National Institute for Biomedical Research (INRB)	2020-05-24	Placide Mbala-Kingebeni et al
DRC/11057/2020	EPI_ISL_527528	Viral Respiratory Lab, National Institute for Biomedical Research (INRB)	Pathogen Sequencing Lab, National Institute for Biomedical Research (INRB)	2020-05-24	Placide Mbala-Kingebeni et al
DRC/11078/2020	EPI_ISL_527514	Viral Respiratory Lab, National Institute for Biomedical Research (INRB)	Pathogen Sequencing Lab, National Institute for Biomedical Research (INRB)	2020-05-24	Placide Mbala-Kingebeni et al
DRC/11079/2020	EPI_ISL_527500	Viral Respiratory Lab, National Institute for Biomedical Research (INRB)	Pathogen Sequencing Lab, National Institute for Biomedical Research (INRB)	2020-05-24	Placide Mbala-Kingebeni et al
DRC/11093/2020	EPI_ISL_527527	Viral Respiratory Lab, National Institute for Biomedical Research (INRB)	Pathogen Sequencing Lab, National Institute for Biomedical Research (INRB)	2020-05-24	Placide Mbala-Kingebeni et al
DRC/11096/2020	EPI_ISL_527522	Viral Respiratory Lab, National Institute for Biomedical Research (INRB)	Pathogen Sequencing Lab, National Institute for Biomedical Research (INRB)	2020-05-24	Placide Mbala-Kingebeni et al
DRC/11114/2020	EPI_ISL_527534	Viral Respiratory Lab, National Institute for Biomedical Research (INRB)	Pathogen Sequencing Lab, National Institute for Biomedical Research (INRB)	2020-05-25	Placide Mbala-Kingebeni et al
DRC/11123/2020	EPI_ISL_527496	Viral Respiratory Lab, National Institute for Biomedical Research (INRB)	Pathogen Sequencing Lab, National Institute for Biomedical Research (INRB)	2020-05-24	Placide Mbala-Kingebeni et al
DRC/11134/2020	EPI_ISL_527518	Viral Respiratory Lab, National Institute for Biomedical Research (INRB)	Pathogen Sequencing Lab, National Institute for Biomedical Research (INRB)	2020-05-24	Placide Mbala-Kingebeni et al
DRC/11143/2020	EPI_ISL_527556	Viral Respiratory Lab, National Institute for Biomedical Research (INRB)	Pathogen Sequencing Lab, National Institute for Biomedical Research (INRB)	2020-05-24	Placide Mbala-Kingebeni et al
DRC/11145/2020	EPI_ISL_527501	Viral Respiratory Lab, National Institute for Biomedical Research (INRB)	Pathogen Sequencing Lab, National Institute for Biomedical Research (INRB)	2020-05-24	Placide Mbala-Kingebeni et al
DRC/11148/2020	EPI_ISL_527525	Viral Respiratory Lab, National Institute for Biomedical Research (INRB)	Pathogen Sequencing Lab, National Institute for Biomedical Research (INRB)	2020-05-24	Placide Mbala-Kingebeni et al
DRC/11157/2020	EPI_ISL_527530	Viral Respiratory Lab, National Institute for Biomedical Research (INRB)	Pathogen Sequencing Lab, National Institute for Biomedical Research (INRB)	2020-05-25	Placide Mbala-Kingebeni et al
DRC/11187/2020	EPI_ISL_527523	Viral Respiratory Lab, National Institute for Biomedical Research (INRB)	Pathogen Sequencing Lab, National Institute for Biomedical Research (INRB)	2020-05-23	Placide Mbala-Kingebeni et al
DRC/11191/2020	EPI_ISL_527506	Viral Respiratory Lab, National Institute for Biomedical Research (INRB)	Pathogen Sequencing Lab, National Institute for Biomedical Research (INRB)	2020-05-23	Placide Mbala-Kingebeni et al
DRC/11252/2020	EPI_ISL_527557	Viral Respiratory Lab, National Institute for Biomedical Research (INRB)	Pathogen Sequencing Lab, National Institute for Biomedical Research (INRB)	2020-05-21	Placide Mbala-Kingebeni et al
DRC/11260/2020	EPI_ISL_527558	Viral Respiratory Lab, National Institute for Biomedical Research (INRB)	Pathogen Sequencing Lab, National Institute for Biomedical Research (INRB)	2020-05-23	Placide Mbala-Kingebeni et al
DRC/1131/2020	EPI_ISL_429255	Viral Respiratory Lab, National Institute for Biomedical Research (INRB)	Pathogen Sequencing Lab, National Institute for Biomedical Research (INRB)	2020-04-05	Placide Mbala-Kingebeni et al
DRC/11310/2020	EPI_ISL_527529	Viral Respiratory Lab, National Institute for Biomedical Research (INRB)	Pathogen Sequencing Lab, National Institute for Biomedical Research (INRB)	2020-05-25	Placide Mbala-Kingebeni et al
DRC/11318/2020	EPI_ISL_527559	Viral Respiratory Lab, National Institute for Biomedical Research (INRB)	Pathogen Sequencing Lab, National Institute for Biomedical Research (INRB)	2020-05-25	Placide Mbala-Kingebeni et al
DRC/11326/2020	EPI_ISL_527508	Viral Respiratory Lab, National Institute for Biomedical Research (INRB)	Pathogen Sequencing Lab, National Institute for Biomedical Research (INRB)	2020-05-25	Placide Mbala-Kingebeni et al
DRC/11334/2020	EPI_ISL_527504	Viral Respiratory Lab, National Institute for Biomedical Research (INRB)	Pathogen Sequencing Lab, National Institute for Biomedical Research (INRB)	2020-05-25	Placide Mbala-Kingebeni et al
DRC/11337/2020	EPI_ISL_527510	Viral Respiratory Lab, National Institute for Biomedical Research (INRB)	Pathogen Sequencing Lab, National Institute for Biomedical Research (INRB)	2020-05-25	Placide Mbala-Kingebeni et al
DRC/11341/2020	EPI_ISL_527509	Viral Respiratory Lab, National Institute for Biomedical Research (INRB)	Pathogen Sequencing Lab, National Institute for Biomedical Research (INRB)	2020-05-25	Placide Mbala-Kingebeni et al
DRC/11348/2020	EPI_ISL_527560	Viral Respiratory Lab, National Institute for Biomedical Research (INRB)	Pathogen Sequencing Lab, National Institute for Biomedical Research (INRB)	2020-05-25	Placide Mbala-Kingebeni et al
DRC/11369/2020	EPI_ISL_527537	Viral Respiratory Lab, National Institute for Biomedical Research (INRB)	Pathogen Sequencing Lab, National Institute for Biomedical Research (INRB)	2020-05-25	Placide Mbala-Kingebeni et al
DRC/11376/2020	EPI_ISL_527513	Viral Respiratory Lab, National Institute for Biomedical Research (INRB)	Pathogen Sequencing Lab, National Institute for Biomedical Research (INRB)	2020-05-25	Placide Mbala-Kingebeni et al
DRC/11411/2020	EPI_ISL_527561	Viral Respiratory Lab, National Institute for Biomedical Research (INRB)	Pathogen Sequencing Lab, National Institute for Biomedical Research (INRB)	2020-05-25	Placide Mbala-Kingebeni et al
DRC/11450/2020	EPI_ISL_527516	Viral Respiratory Lab, National Institute for Biomedical Research (INRB)	Pathogen Sequencing Lab, National Institute for Biomedical Research (INRB)	2020-05-25	Placide Mbala-Kingebeni et al
DRC/11458/2020	EPI_ISL_527497	Viral Respiratory Lab, National Institute for Biomedical Research (INRB)	Pathogen Sequencing Lab, National Institute for Biomedical Research (INRB)	2020-05-25	Placide Mbala-Kingebeni et al
DRC/11460/2020	EPI_ISL_527562	Viral Respiratory Lab, National Institute for Biomedical Research (INRB)	Pathogen Sequencing Lab, National Institute for Biomedical Research (INRB)	2020-05-25	Placide Mbala-Kingebeni et al
DRC/11472/2020	EPI_ISL_527502	Viral Respiratory Lab, National Institute for Biomedical Research (INRB)	Pathogen Sequencing Lab, National Institute for Biomedical Research (INRB)	2020-05-25	Placide Mbala-Kingebeni et al
DRC/11477/2020	EPI_ISL_527563	Viral Respiratory Lab, National Institute for Biomedical Research (INRB)	Pathogen Sequencing Lab, National Institute for Biomedical Research (INRB)	2020-05-25	Placide Mbala-Kingebeni et al
DRC/11486/2020	EPI_ISL_527564	Viral Respiratory Lab, National Institute for Biomedical Research (INRB)	Pathogen Sequencing Lab, National Institute for Biomedical Research (INRB)	2020-05-25	Placide Mbala-Kingebeni et al
DRC/11487/2020	EPI_ISL_527505	Viral Respiratory Lab, National Institute for Biomedical Research (INRB)	Pathogen Sequencing Lab, National Institute for Biomedical Research (INRB)	2020-05-25	Placide Mbala-Kingebeni et al
DRC/11507/2020	EPI_ISL_527512	Viral Respiratory Lab, National Institute for Biomedical Research (INRB)	Pathogen Sequencing Lab, National Institute for Biomedical Research (INRB)	2020-05-25	Placide Mbala-Kingebeni et al
DRC/1151/2020	EPI_ISL_447596	Viral Respiratory Lab, National Institute for Biomedical Research (INRB)	Pathogen Sequencing Lab, National Institute for Biomedical Research (INRB)	2020-04-05	Placide Mbala-Kingebeni et al
DRC/11511/2020	EPI_ISL_527511	Viral Respiratory Lab, National Institute for Biomedical Research (INRB)	Pathogen Sequencing Lab, National Institute for Biomedical Research (INRB)	2020-05-25	Placide Mbala-Kingebeni et al
DRC/11572/2020	EPI_ISL_527565	Viral Respiratory Lab, National Institute for Biomedical Research (INRB)	Pathogen Sequencing Lab, National Institute for Biomedical Research (INRB)	2020-05-25	Placide Mbala-Kingebeni et al
DRC/11576/2020	EPI_ISL_527517	Viral Respiratory Lab, National Institute for Biomedical Research (INRB)	Pathogen Sequencing Lab, National Institute for Biomedical Research (INRB)	2020-05-25	Placide Mbala-Kingebeni et al
DRC/11583/2020	EPI_ISL_527542	Viral Respiratory Lab, National Institute for Biomedical Research (INRB)	Pathogen Sequencing Lab, National Institute for Biomedical Research (INRB)	2020-05-25	Placide Mbala-Kingebeni et al
DRC/11616/2020	EPI_ISL_527519	Viral Respiratory Lab, National Institute for Biomedical Research (INRB)	Pathogen Sequencing Lab, National Institute for Biomedical Research (INRB)	2020-05-25	Placide Mbala-Kingebeni et al
DRC/11623/2020	EPI_ISL_527566	Viral Respiratory Lab, National Institute for Biomedical Research (INRB)	Pathogen Sequencing Lab, National Institute for Biomedical Research (INRB)	2020-05-25	Placide Mbala-Kingebeni et al
DRC/11624/2020	EPI_ISL_527567	Viral Respiratory Lab, National Institute for Biomedical Research (INRB)	Pathogen Sequencing Lab, National Institute for Biomedical Research (INRB)	2020-05-25	Placide Mbala-Kingebeni et al
DRC/11631/2020	EPI_ISL_527568	Viral Respiratory Lab, National Institute for Biomedical Research (INRB)	Pathogen Sequencing Lab, National Institute for Biomedical Research (INRB)	2020-05-25	Placide Mbala-Kingebeni et al
DRC/11632/2020	EPI_ISL_527493	Viral Respiratory Lab, National Institute for Biomedical Research (INRB)	Pathogen Sequencing Lab, National Institute for Biomedical Research (INRB)	2020-05-25	Placide Mbala-Kingebeni et al
DRC/11635/2020	EPI_ISL_527540	Viral Respiratory Lab, National Institute for Biomedical Research (INRB)	Pathogen Sequencing Lab, National Institute for Biomedical Research (INRB)	2020-05-25	Placide Mbala-Kingebeni et al
DRC/11640/2020	EPI_ISL_527535	Viral Respiratory Lab, National Institute for Biomedical Research (INRB)	Pathogen Sequencing Lab, National Institute for Biomedical Research (INRB)	2020-05-25	Placide Mbala-Kingebeni et al
DRC/11643/2020	EPI_ISL_527520	Viral Respiratory Lab, National Institute for Biomedical Research (INRB)	Pathogen Sequencing Lab, National Institute for Biomedical Research (INRB)	2020-05-25	Placide Mbala-Kingebeni et al
DRC/11648/2020	EPI_ISL_527569	Viral Respiratory Lab, National Institute for Biomedical Research (INRB)	Pathogen Sequencing Lab, National Institute for Biomedical Research (INRB)	2020-05-25	Placide Mbala-Kingebeni et al
DRC/11652/2020	EPI_ISL_527570	Viral Respiratory Lab, National Institute for Biomedical Research (INRB)	Pathogen Sequencing Lab, National Institute for Biomedical Research (INRB)	2020-05-25	Placide Mbala-Kingebeni et al
DRC/11653/2020	EPI_ISL_527533	Viral Respiratory Lab, National Institute for Biomedical Research (INRB)	Pathogen Sequencing Lab, National Institute for Biomedical Research (INRB)	2020-05-25	Placide Mbala-Kingebeni et al
DRC/11676/2020	EPI_ISL_527531	Viral Respiratory Lab, National Institute for Biomedical Research (INRB)	Pathogen Sequencing Lab, National Institute for Biomedical Research (INRB)	2020-05-26	Placide Mbala-Kingebeni et al
DRC/11677/2020	EPI_ISL_527515	Viral Respiratory Lab, National Institute for Biomedical Research (INRB)	Pathogen Sequencing Lab, National Institute for Biomedical Research (INRB)	2020-05-26	Placide Mbala-Kingebeni et al
DRC/11732/2020	EPI_ISL_527536	Viral Respiratory Lab, National Institute for Biomedical Research (INRB)	Pathogen Sequencing Lab, National Institute for Biomedical Research (INRB)	2020-05-26	Placide Mbala-Kingebeni et al
DRC/11733/2020	EPI_ISL_527571	Viral Respiratory Lab, National Institute for Biomedical Research (INRB)	Pathogen Sequencing Lab, National Institute for Biomedical Research (INRB)	2020-05-26	Placide Mbala-Kingebeni et al
DRC/11806/2020	EPI_ISL_527572	Viral Respiratory Lab, National Institute for Biomedical Research (INRB)	Pathogen Sequencing Lab, National Institute for Biomedical Research (INRB)	2020-05-26	Placide Mbala-Kingebeni et al
DRC/1234/2020	EPI_ISL_429258	Viral Respiratory Lab, National Institute for Biomedical Research (INRB)	Pathogen Sequencing Lab, National Institute for Biomedical Research (INRB)	2020-04-06	Placide Mbala-Kingebeni et al
DRC/1249/2020	EPI_ISL_429259	Viral Respiratory Lab, National Institute for Biomedical Research (INRB)	Pathogen Sequencing Lab, National Institute for Biomedical Research (INRB)	2020-04-06	Placide Mbala-Kingebeni et al
DRC/131/2020	EPI_ISL_961011	Viral Respiratory Lab, National Institute for Biomedical Research (INRB)	Pathogen Sequencing Lab, National Institute for Biomedical Research (INRB)	2020-03-19	Placide Mbala-Kingebeni et al
DRC/1319/2020	EPI_ISL_431011	Viral Respiratory Lab, National Institute for Biomedical Research (INRB)	Pathogen Sequencing Lab, National Institute for Biomedical Research (INRB)	2020-04-07	Placide Mbala-Kingebeni et al
DRC/1324/2020	EPI_ISL_435033	Viral Respiratory Lab, National Institute for Biomedical Research (INRB)	Pathogen Sequencing Lab, National Institute for Biomedical Research (INRB)	2020-04-07	Placide Mbala-Kingebeni et al
DRC/1326/2020	EPI_ISL_435116	Viral Respiratory Lab, National Institute for Biomedical Research (INRB)	Pathogen Sequencing Lab, National Institute for Biomedical Research (INRB)	2020-04-07	Placide Mbala-Kingebeni et al
DRC/1375/2020	EPI_ISL_435117	Viral Respiratory Lab, National Institute for Biomedical Research (INRB)	Pathogen Sequencing Lab, National Institute for Biomedical Research (INRB)	2020-04-07	Placide Mbala-Kingebeni et al
DRC/1376/2020	EPI_ISL_431012	Viral Respiratory Lab, National Institute for Biomedical Research (INRB)	Pathogen Sequencing Lab, National Institute for Biomedical Research (INRB)	2020-04-07	Placide Mbala-Kingebeni et al
DRC/1377/2020	EPI_ISL_434678	Viral Respiratory Lab, National Institute for Biomedical Research (INRB)	Pathogen Sequencing Lab, National Institute for Biomedical Research (INRB)	2020-04-07	Placide Mbala-Kingebeni et al
DRC/1378/2020	EPI_ISL_435118	Viral Respiratory Lab, National Institute for Biomedical Research (INRB)	Pathogen Sequencing Lab, National Institute for Biomedical Research (INRB)	2020-04-07	Placide Mbala-Kingebeni et al
DRC/1382/2020	EPI_ISL_435113	Viral Respiratory Lab, National Institute for Biomedical Research (INRB)	Pathogen Sequencing Lab, National Institute for Biomedical Research (INRB)	2020-04-07	Placide Mbala-Kingebeni et al
DRC/1397/2020	EPI_ISL_434679	Viral Respiratory Lab, National Institute for Biomedical Research (INRB)	Pathogen Sequencing Lab, National Institute for Biomedical Research (INRB)	2020-04-07	Placide Mbala-Kingebeni et al
DRC/1398/2020	EPI_ISL_435114	Viral Respiratory Lab, National Institute for Biomedical Research (INRB)	Pathogen Sequencing Lab, National Institute for Biomedical Research (INRB)	2020-04-07	Placide Mbala-Kingebeni et al
DRC/1422/2020	EPI_ISL_434680	Viral Respiratory Lab, National Institute for Biomedical Research (INRB)	Pathogen Sequencing Lab, National Institute for Biomedical Research (INRB)	2020-04-08	Placide Mbala-Kingebeni et al
DRC/1423/2020	EPI_ISL_434710	Viral Respiratory Lab, National Institute for Biomedical Research (INRB)	Pathogen Sequencing Lab, National Institute for Biomedical Research (INRB)	2020-04-08	Placide Mbala-Kingebeni et al
DRC/146998/2021	EPI_ISL_965122	Viral Respiratory Lab, National Institute for Biomedical Research (INRB)	Pathogen Sequencing Lab, National Institute for Biomedical Research (INRB)	2021-01-28	Placide Mbala-Kingebeni et al
DRC/1486/2020	EPI_ISL_434711	Viral Respiratory Lab, National Institute for Biomedical Research (INRB)	Pathogen Sequencing Lab, National Institute for Biomedical Research (INRB)	2020-04-08	Placide Mbala-Kingebeni et al
DRC/1516/2020	EPI_ISL_435032	Viral Respiratory Lab, National Institute for Biomedical Research (INRB)	Pathogen Sequencing Lab, National Institute for Biomedical Research (INRB)	2020-04-09	Placide Mbala-Kingebeni et al
DRC/158/2020	EPI_ISL_417950	Viral Respiratory Lab, National Institute for Biomedical Research (INRB)	Pathogen Sequencing Lab, National Institute for Biomedical Research (INRB)	2020-03-20	Placide Mbala-Kingebeni et al
DRC/159/2020	EPI_ISL_961012	Viral Respiratory Lab, National Institute for Biomedical Research (INRB)	Pathogen Sequencing Lab, National Institute for Biomedical Research (INRB)	2020-03-19	Placide Mbala-Kingebeni et al
DRC/16133/2020	EPI_ISL_591083	Viral Respiratory Lab, National Institute for Biomedical Research (INRB)	Pathogen Sequencing Lab, National Institute for Biomedical Research (INRB)	2020-06-03	Placide Mbala-Kingebeni et al
DRC/16143/2020	EPI_ISL_591084	Viral Respiratory Lab, National Institute for Biomedical Research (INRB)	Pathogen Sequencing Lab, National Institute for Biomedical Research (INRB)	2020-06-01	Placide Mbala-Kingebeni et al
DRC/16145/2020	EPI_ISL_591085	Viral Respiratory Lab, National Institute for Biomedical Research (INRB)	Pathogen Sequencing Lab, National Institute for Biomedical Research (INRB)	2020-06-01	Placide Mbala-Kingebeni et al
DRC/16191/2020	EPI_ISL_591086	Viral Respiratory Lab, National Institute for Biomedical Research (INRB)	Pathogen Sequencing Lab, National Institute for Biomedical Research (INRB)	2020-06-03	Placide Mbala-Kingebeni et al
DRC/1715/2020	EPI_ISL_435156	Viral Respiratory Lab, National Institute for Biomedical Research (INRB)	Pathogen Sequencing Lab, National Institute for Biomedical Research (INRB)	2020-04-10	Placide Mbala-Kingebeni et al
DRC/1767/2020	EPI_ISL_435157	Viral Respiratory Lab, National Institute for Biomedical Research (INRB)	Pathogen Sequencing Lab, National Institute for Biomedical Research (INRB)	2020-04-10	Placide Mbala-Kingebeni et al
DRC/1779/2020	EPI_ISL_435158	Viral Respiratory Lab, National Institute for Biomedical Research (INRB)	Pathogen Sequencing Lab, National Institute for Biomedical Research (INRB)	2020-04-10	Placide Mbala-Kingebeni et al
DRC/191/2020	EPI_ISL_417955	Viral Respiratory Lab, National Institute for Biomedical Research (INRB)	Pathogen Sequencing Lab, National Institute for Biomedical Research (INRB)	2020-03-21	Placide Mbala-Kingebeni et al
DRC/1952/2020	EPI_ISL_435159	Viral Respiratory Lab, National Institute for Biomedical Research (INRB)	Pathogen Sequencing Lab, National Institute for Biomedical Research (INRB)	2020-04-11	Placide Mbala-Kingebeni et al
DRC/1982/2020	EPI_ISL_435160	Viral Respiratory Lab, National Institute for Biomedical Research (INRB)	Pathogen Sequencing Lab, National Institute for Biomedical Research (INRB)	2020-04-12	Placide Mbala-Kingebeni et al
DRC/2047/2020	EPI_ISL_435161	Viral Respiratory Lab, National Institute for Biomedical Research (INRB)	Pathogen Sequencing Lab, National Institute for Biomedical Research (INRB)	2020-04-12	Placide Mbala-Kingebeni et al
DRC/2063/2020	EPI_ISL_435162	Viral Respiratory Lab, National Institute for Biomedical Research (INRB)	Pathogen Sequencing Lab, National Institute for Biomedical Research (INRB)	2020-04-12	Placide Mbala-Kingebeni et al
DRC/2120/2020	EPI_ISL_435163	Viral Respiratory Lab, National Institute for Biomedical Research (INRB)	Pathogen Sequencing Lab, National Institute for Biomedical Research (INRB)	2020-04-12	Placide Mbala-Kingebeni et al
DRC/2121/2020	EPI_ISL_435164	Viral Respiratory Lab, National Institute for Biomedical Research (INRB)	Pathogen Sequencing Lab, National Institute for Biomedical Research (INRB)	2020-04-12	Placide Mbala-Kingebeni et al
DRC/2122/2020	EPI_ISL_435165	Viral Respiratory Lab, National Institute for Biomedical Research (INRB)	Pathogen Sequencing Lab, National Institute for Biomedical Research (INRB)	2020-04-13	Placide Mbala-Kingebeni et al
DRC/2125/2020	EPI_ISL_435166	Viral Respiratory Lab, National Institute for Biomedical Research (INRB)	Pathogen Sequencing Lab, National Institute for Biomedical Research (INRB)	2020-04-13	Placide Mbala-Kingebeni et al
DRC/2128/2020	EPI_ISL_435167	Viral Respiratory Lab, National Institute for Biomedical Research (INRB)	Pathogen Sequencing Lab, National Institute for Biomedical Research (INRB)	2020-04-13	Placide Mbala-Kingebeni et al
DRC/2133/2020	EPI_ISL_435168	Viral Respiratory Lab, National Institute for Biomedical Research (INRB)	Pathogen Sequencing Lab, National Institute for Biomedical Research (INRB)	2020-04-13	Placide Mbala-Kingebeni et al
DRC/214/2020	EPI_ISL_420030	Viral Respiratory Lab, National Institute for Biomedical Research (INRB)	Pathogen Sequencing Lab, National Institute for Biomedical Research (INRB)	2020-03-21	Placide Mbala-Kingebeni et al
DRC/215/2020	EPI_ISL_420031	Viral Respiratory Lab, National Institute for Biomedical Research (INRB)	Pathogen Sequencing Lab, National Institute for Biomedical Research (INRB)	2020-03-21	Placide Mbala-Kingebeni et al
DRC/2169/2020	EPI_ISL_436194	Viral Respiratory Lab, National Institute for Biomedical Research (INRB)	Pathogen Sequencing Lab, National Institute for Biomedical Research (INRB)	2020-04-13	Placide Mbala-Kingebeni et al
DRC/2299/2020	EPI_ISL_436412	Viral Respiratory Lab, National Institute for Biomedical Research (INRB)	Pathogen Sequencing Lab, National Institute for Biomedical Research (INRB)	2020-04-14	Placide Mbala-Kingebeni et al
DRC/236/2020	EPI_ISL_420032	Viral Respiratory Lab, National Institute for Biomedical Research (INRB)	Pathogen Sequencing Lab, National Institute for Biomedical Research (INRB)	2020-03-22	Placide Mbala-Kingebeni et al
DRC/2363/2020	EPI_ISL_437194	Viral Respiratory Lab, National Institute for Biomedical Research (INRB)	Pathogen Sequencing Lab, National Institute for Biomedical Research (INRB)	2020-04-14	Placide Mbala-Kingebeni et al
DRC/2364/2020	EPI_ISL_437193	Viral Respiratory Lab, National Institute for Biomedical Research (INRB)	Pathogen Sequencing Lab, National Institute for Biomedical Research (INRB)	2020-04-14	Placide Mbala-Kingebeni et al
DRC/2369/2020	EPI_ISL_437195	Viral Respiratory Lab, National Institute for Biomedical Research (INRB)	Pathogen Sequencing Lab, National Institute for Biomedical Research (INRB)	2020-04-14	Placide Mbala-Kingebeni et al
DRC/2384/2020	EPI_ISL_437196	Viral Respiratory Lab, National Institute for Biomedical Research (INRB)	Pathogen Sequencing Lab, National Institute for Biomedical Research (INRB)	2020-04-14	Placide Mbala-Kingebeni et al
DRC/241/2020	EPI_ISL_420033	Viral Respiratory Lab, National Institute for Biomedical Research (INRB)	Pathogen Sequencing Lab, National Institute for Biomedical Research (INRB)	2020-03-22	Placide Mbala-Kingebeni et al
DRC/243/2020	EPI_ISL_420034	Viral Respiratory Lab, National Institute for Biomedical Research (INRB)	Pathogen Sequencing Lab, National Institute for Biomedical Research (INRB)	2020-03-22	Placide Mbala-Kingebeni et al
DRC/248/2020	EPI_ISL_420035	Viral Respiratory Lab, National Institute for Biomedical Research (INRB)	Pathogen Sequencing Lab, National Institute for Biomedical Research (INRB)	2020-03-22	Placide Mbala-Kingebeni et al
DRC/2496/2020	EPI_ISL_437337	Viral Respiratory Lab, National Institute for Biomedical Research (INRB)	Pathogen Sequencing Lab, National Institute for Biomedical Research (INRB)	2020-04-15	Placide Mbala-Kingebeni et al
DRC/2529/2020	EPI_ISL_437338	Viral Respiratory Lab, National Institute for Biomedical Research (INRB)	Pathogen Sequencing Lab, National Institute for Biomedical Research (INRB)	2020-04-15	Placide Mbala-Kingebeni et al
DRC/253/2020	EPI_ISL_420838	Viral Respiratory Lab, National Institute for Biomedical Research (INRB)	Pathogen Sequencing Lab, National Institute for Biomedical Research (INRB)	2020-03-22	Placide Mbala-Kingebeni et al
DRC/2536/2020	EPI_ISL_437339	Viral Respiratory Lab, National Institute for Biomedical Research (INRB)	Pathogen Sequencing Lab, National Institute for Biomedical Research (INRB)	2020-04-15	Placide Mbala-Kingebeni et al
DRC/254/2020	EPI_ISL_420839	Viral Respiratory Lab, National Institute for Biomedical Research (INRB)	Pathogen Sequencing Lab, National Institute for Biomedical Research (INRB)	2020-03-22	Placide Mbala-Kingebeni et al
DRC/2563/2020	EPI_ISL_437340	Viral Respiratory Lab, National Institute for Biomedical Research (INRB)	Pathogen Sequencing Lab, National Institute for Biomedical Research (INRB)	2020-04-15	Placide Mbala-Kingebeni et al
DRC/2580/2020	EPI_ISL_437341	Viral Respiratory Lab, National Institute for Biomedical Research (INRB)	Pathogen Sequencing Lab, National Institute for Biomedical Research (INRB)	2020-04-15	Placide Mbala-Kingebeni et al
DRC/2644/2020	EPI_ISL_437342	Viral Respiratory Lab, National Institute for Biomedical Research (INRB)	Pathogen Sequencing Lab, National Institute for Biomedical Research (INRB)	2020-04-15	Placide Mbala-Kingebeni et al
DRC/2670/2020	EPI_ISL_437343	Viral Respiratory Lab, National Institute for Biomedical Research (INRB)	Pathogen Sequencing Lab, National Institute for Biomedical Research (INRB)	2020-04-15	Placide Mbala-Kingebeni et al
DRC/2727/2020	EPI_ISL_437344	Viral Respiratory Lab, National Institute for Biomedical Research (INRB)	Pathogen Sequencing Lab, National Institute for Biomedical Research (INRB)	2020-04-16	Placide Mbala-Kingebeni et al
DRC/2728/2020	EPI_ISL_437345	Viral Respiratory Lab, National Institute for Biomedical Research (INRB)	Pathogen Sequencing Lab, National Institute for Biomedical Research (INRB)	2020-04-16	Placide Mbala-Kingebeni et al
DRC/2813/2020	EPI_ISL_437346	Viral Respiratory Lab, National Institute for Biomedical Research (INRB)	Pathogen Sequencing Lab, National Institute for Biomedical Research (INRB)	2020-04-16	Placide Mbala-Kingebeni et al
DRC/2819/2020	EPI_ISL_437347	Viral Respiratory Lab, National Institute for Biomedical Research (INRB)	Pathogen Sequencing Lab, National Institute for Biomedical Research (INRB)	2020-04-16	Placide Mbala-Kingebeni et al
DRC/2827/2020	EPI_ISL_437348	Viral Respiratory Lab, National Institute for Biomedical Research (INRB)	Pathogen Sequencing Lab, National Institute for Biomedical Research (INRB)	2020-04-16	Placide Mbala-Kingebeni et al
DRC/2855/2020	EPI_ISL_437350	Viral Respiratory Lab, National Institute for Biomedical Research (INRB)	Pathogen Sequencing Lab, National Institute for Biomedical Research (INRB)	2020-04-16	Placide Mbala-Kingebeni et al
DRC/2864/2020	EPI_ISL_437351	Viral Respiratory Lab, National Institute for Biomedical Research (INRB)	Pathogen Sequencing Lab, National Institute for Biomedical Research (INRB)	2020-04-16	Placide Mbala-Kingebeni et al
DRC/2904/2020	EPI_ISL_437352	Viral Respiratory Lab, National Institute for Biomedical Research (INRB)	Pathogen Sequencing Lab, National Institute for Biomedical Research (INRB)	2020-04-17	Placide Mbala-Kingebeni et al
DRC/2938/2020	EPI_ISL_437353	Viral Respiratory Lab, National Institute for Biomedical Research (INRB)	Pathogen Sequencing Lab, National Institute for Biomedical Research (INRB)	2020-04-17	Placide Mbala-Kingebeni et al
DRC/2939/2020	EPI_ISL_437354	Viral Respiratory Lab, National Institute for Biomedical Research (INRB)	Pathogen Sequencing Lab, National Institute for Biomedical Research (INRB)	2020-04-17	Placide Mbala-Kingebeni et al
DRC/2942/2020	EPI_ISL_437355	Viral Respiratory Lab, National Institute for Biomedical Research (INRB)	Pathogen Sequencing Lab, National Institute for Biomedical Research (INRB)	2020-04-17	Placide Mbala-Kingebeni et al
DRC/299/2020	EPI_ISL_420840	Viral Respiratory Lab, National Institute for Biomedical Research (INRB)	Pathogen Sequencing Lab, National Institute for Biomedical Research (INRB)	2020-03-20	Placide Mbala-Kingebeni et al
DRC/300/2020	EPI_ISL_420841	Viral Respiratory Lab, National Institute for Biomedical Research (INRB)	Pathogen Sequencing Lab, National Institute for Biomedical Research (INRB)	2020-03-22	Placide Mbala-Kingebeni et al
DRC/3041/2020	EPI_ISL_437356	Viral Respiratory Lab, National Institute for Biomedical Research (INRB)	Pathogen Sequencing Lab, National Institute for Biomedical Research (INRB)	2020-04-18	Placide Mbala-Kingebeni et al
DRC/307/2020	EPI_ISL_420842	Viral Respiratory Lab, National Institute for Biomedical Research (INRB)	Pathogen Sequencing Lab, National Institute for Biomedical Research (INRB)	2020-03-20	Placide Mbala-Kingebeni et al
DRC/3070/2020	EPI_ISL_437357	Viral Respiratory Lab, National Institute for Biomedical Research (INRB)	Pathogen Sequencing Lab, National Institute for Biomedical Research (INRB)	2020-04-18	Placide Mbala-Kingebeni et al
DRC/3089/2020	EPI_ISL_437358	Viral Respiratory Lab, National Institute for Biomedical Research (INRB)	Pathogen Sequencing Lab, National Institute for Biomedical Research (INRB)	2020-04-19	Placide Mbala-Kingebeni et al
DRC/3440/2020	EPI_ISL_447597	Viral Respiratory Lab, National Institute for Biomedical Research (INRB)	Pathogen Sequencing Lab, National Institute for Biomedical Research (INRB)	2020-04-22	Placide Mbala-Kingebeni et al
DRC/3451/2020	EPI_ISL_447598	Viral Respiratory Lab, National Institute for Biomedical Research (INRB)	Pathogen Sequencing Lab, National Institute for Biomedical Research (INRB)	2020-04-22	Placide Mbala-Kingebeni et al
DRC/3453/2020	EPI_ISL_447599	Viral Respiratory Lab, National Institute for Biomedical Research (INRB)	Pathogen Sequencing Lab, National Institute for Biomedical Research (INRB)	2020-04-22	Placide Mbala-Kingebeni et al
DRC/3481/2020	EPI_ISL_447600	Viral Respiratory Lab, National Institute for Biomedical Research (INRB)	Pathogen Sequencing Lab, National Institute for Biomedical Research (INRB)	2020-04-22	Placide Mbala-Kingebeni et al
DRC/3482/2020	EPI_ISL_447601	Viral Respiratory Lab, National Institute for Biomedical Research (INRB)	Pathogen Sequencing Lab, National Institute for Biomedical Research (INRB)	2020-04-22	Placide Mbala-Kingebeni et al
DRC/3483/2020	EPI_ISL_447602	Viral Respiratory Lab, National Institute for Biomedical Research (INRB)	Pathogen Sequencing Lab, National Institute for Biomedical Research (INRB)	2020-04-22	Placide Mbala-Kingebeni et al
DRC/3490/2020	EPI_ISL_447603	Viral Respiratory Lab, National Institute for Biomedical Research (INRB)	Pathogen Sequencing Lab, National Institute for Biomedical Research (INRB)	2020-04-22	Placide Mbala-Kingebeni et al
DRC/3504/2020	EPI_ISL_447604	Viral Respiratory Lab, National Institute for Biomedical Research (INRB)	Pathogen Sequencing Lab, National Institute for Biomedical Research (INRB)	2020-04-23	Placide Mbala-Kingebeni et al
DRC/352/2020	EPI_ISL_420850	Viral Respiratory Lab, National Institute for Biomedical Research (INRB)	Pathogen Sequencing Lab, National Institute for Biomedical Research (INRB)	2020-03-20	Placide Mbala-Kingebeni et al
DRC/353/2020	EPI_ISL_420843	Viral Respiratory Lab, National Institute for Biomedical Research (INRB)	Pathogen Sequencing Lab, National Institute for Biomedical Research (INRB)	2020-03-20	Placide Mbala-Kingebeni et al
DRC/355/2020	EPI_ISL_420844	Viral Respiratory Lab, National Institute for Biomedical Research (INRB)	Pathogen Sequencing Lab, National Institute for Biomedical Research (INRB)	2020-03-20	Placide Mbala-Kingebeni et al
DRC/3552/2020	EPI_ISL_447605	Viral Respiratory Lab, National Institute for Biomedical Research (INRB)	Pathogen Sequencing Lab, National Institute for Biomedical Research (INRB)	2020-04-23	Placide Mbala-Kingebeni et al
DRC/3595/2020	EPI_ISL_447606	Viral Respiratory Lab, National Institute for Biomedical Research (INRB)	Pathogen Sequencing Lab, National Institute for Biomedical Research (INRB)	2020-04-23	Placide Mbala-Kingebeni et al
DRC/3632/2020	EPI_ISL_447607	Viral Respiratory Lab, National Institute for Biomedical Research (INRB)	Pathogen Sequencing Lab, National Institute for Biomedical Research (INRB)	2020-04-23	Placide Mbala-Kingebeni et al
DRC/3633/2020	EPI_ISL_447230	Viral Respiratory Lab, National Institute for Biomedical Research (INRB)	Pathogen Sequencing Lab, National Institute for Biomedical Research (INRB)	2020-04-23	Placide Mbala-Kingebeni et al
DRC/3653/2020	EPI_ISL_447231	Viral Respiratory Lab, National Institute for Biomedical Research (INRB)	Pathogen Sequencing Lab, National Institute for Biomedical Research (INRB)	2020-04-23	Placide Mbala-Kingebeni et al
DRC/3659/2020	EPI_ISL_447232	Viral Respiratory Lab, National Institute for Biomedical Research (INRB)	Pathogen Sequencing Lab, National Institute for Biomedical Research (INRB)	2020-04-23	Placide Mbala-Kingebeni et al
DRC/3661/2020	EPI_ISL_447233	Viral Respiratory Lab, National Institute for Biomedical Research (INRB)	Pathogen Sequencing Lab, National Institute for Biomedical Research (INRB)	2020-04-23	Placide Mbala-Kingebeni et al
DRC/3662/2020	EPI_ISL_447234	Viral Respiratory Lab, National Institute for Biomedical Research (INRB)	Pathogen Sequencing Lab, National Institute for Biomedical Research (INRB)	2020-04-23	Placide Mbala-Kingebeni et al
DRC/3664/2020	EPI_ISL_447235	Viral Respiratory Lab, National Institute for Biomedical Research (INRB)	Pathogen Sequencing Lab, National Institute for Biomedical Research (INRB)	2020-04-23	Placide Mbala-Kingebeni et al
DRC/3683/2020	EPI_ISL_447236	Viral Respiratory Lab, National Institute for Biomedical Research (INRB)	Pathogen Sequencing Lab, National Institute for Biomedical Research (INRB)	2020-04-24	Placide Mbala-Kingebeni et al
DRC/3688/2020	EPI_ISL_447237	Viral Respiratory Lab, National Institute for Biomedical Research (INRB)	Pathogen Sequencing Lab, National Institute for Biomedical Research (INRB)	2020-04-24	Placide Mbala-Kingebeni et al
DRC/376/2020	EPI_ISL_420851	Viral Respiratory Lab, National Institute for Biomedical Research (INRB)	Pathogen Sequencing Lab, National Institute for Biomedical Research (INRB)	2020-03-25	Placide Mbala-Kingebeni et al
DRC/3764/2020	EPI_ISL_447238	Viral Respiratory Lab, National Institute for Biomedical Research (INRB)	Pathogen Sequencing Lab, National Institute for Biomedical Research (INRB)	2020-04-24	Placide Mbala-Kingebeni et al
DRC/3768/2020	EPI_ISL_447239	Viral Respiratory Lab, National Institute for Biomedical Research (INRB)	Pathogen Sequencing Lab, National Institute for Biomedical Research (INRB)	2020-04-24	Placide Mbala-Kingebeni et al
DRC/3778/2020	EPI_ISL_447240	Viral Respiratory Lab, National Institute for Biomedical Research (INRB)	Pathogen Sequencing Lab, National Institute for Biomedical Research (INRB)	2020-04-24	Placide Mbala-Kingebeni et al
DRC/3787/2020	EPI_ISL_447241	Viral Respiratory Lab, National Institute for Biomedical Research (INRB)	Pathogen Sequencing Lab, National Institute for Biomedical Research (INRB)	2020-04-24	Placide Mbala-Kingebeni et al
DRC/3791/2020	EPI_ISL_447242	Viral Respiratory Lab, National Institute for Biomedical Research (INRB)	Pathogen Sequencing Lab, National Institute for Biomedical Research (INRB)	2020-04-24	Placide Mbala-Kingebeni et al
DRC/3803/2020	EPI_ISL_447243	Viral Respiratory Lab, National Institute for Biomedical Research (INRB)	Pathogen Sequencing Lab, National Institute for Biomedical Research (INRB)	2020-04-24	Placide Mbala-Kingebeni et al
DRC/3806/2020	EPI_ISL_447244	Viral Respiratory Lab, National Institute for Biomedical Research (INRB)	Pathogen Sequencing Lab, National Institute for Biomedical Research (INRB)	2020-04-24	Placide Mbala-Kingebeni et al
DRC/3827/2020	EPI_ISL_447245	Viral Respiratory Lab, National Institute for Biomedical Research (INRB)	Pathogen Sequencing Lab, National Institute for Biomedical Research (INRB)	2020-04-24	Placide Mbala-Kingebeni et al
DRC/3829/2020	EPI_ISL_447246	Viral Respiratory Lab, National Institute for Biomedical Research (INRB)	Pathogen Sequencing Lab, National Institute for Biomedical Research (INRB)	2020-04-24	Placide Mbala-Kingebeni et al
DRC/3834/2020	EPI_ISL_447247	Viral Respiratory Lab, National Institute for Biomedical Research (INRB)	Pathogen Sequencing Lab, National Institute for Biomedical Research (INRB)	2020-04-25	Placide Mbala-Kingebeni et al
DRC/3837/2020	EPI_ISL_447248	Viral Respiratory Lab, National Institute for Biomedical Research (INRB)	Pathogen Sequencing Lab, National Institute for Biomedical Research (INRB)	2020-04-25	Placide Mbala-Kingebeni et al
DRC/3841/2020	EPI_ISL_447249	Viral Respiratory Lab, National Institute for Biomedical Research (INRB)	Pathogen Sequencing Lab, National Institute for Biomedical Research (INRB)	2020-04-25	Placide Mbala-Kingebeni et al
DRC/3842/2020	EPI_ISL_471396	Viral Respiratory Lab, National Institute for Biomedical Research (INRB)	Pathogen Sequencing Lab, National Institute for Biomedical Research (INRB)	2020-04-25	Placide Mbala-Kingebeni et al
DRC/3846/2020	EPI_ISL_471397	Viral Respiratory Lab, National Institute for Biomedical Research (INRB)	Pathogen Sequencing Lab, National Institute for Biomedical Research (INRB)	2020-04-25	Placide Mbala-Kingebeni et al
DRC/3937/2020	EPI_ISL_471398	Viral Respiratory Lab, National Institute for Biomedical Research (INRB)	Pathogen Sequencing Lab, National Institute for Biomedical Research (INRB)	2020-04-25	Placide Mbala-Kingebeni et al
DRC/3941/2020	EPI_ISL_471399	Viral Respiratory Lab, National Institute for Biomedical Research (INRB)	Pathogen Sequencing Lab, National Institute for Biomedical Research (INRB)	2020-04-25	Placide Mbala-Kingebeni et al
DRC/3946/2020	EPI_ISL_961013	Viral Respiratory Lab, National Institute for Biomedical Research (INRB)	Pathogen Sequencing Lab, National Institute for Biomedical Research (INRB)	2020-04-25	Placide Mbala-Kingebeni et al
DRC/3947/2020	EPI_ISL_471400	Viral Respiratory Lab, National Institute for Biomedical Research (INRB)	Pathogen Sequencing Lab, National Institute for Biomedical Research (INRB)	2020-04-25	Placide Mbala-Kingebeni et al
DRC/3949/2020	EPI_ISL_471401	Viral Respiratory Lab, National Institute for Biomedical Research (INRB)	Pathogen Sequencing Lab, National Institute for Biomedical Research (INRB)	2020-04-26	Placide Mbala-Kingebeni et al
DRC/396/2020	EPI_ISL_420852	Viral Respiratory Lab, National Institute for Biomedical Research (INRB)	Pathogen Sequencing Lab, National Institute for Biomedical Research (INRB)	2020-03-26	Placide Mbala-Kingebeni et al
DRC/397/2020	EPI_ISL_420845	Viral Respiratory Lab, National Institute for Biomedical Research (INRB)	Pathogen Sequencing Lab, National Institute for Biomedical Research (INRB)	2020-03-26	Placide Mbala-Kingebeni et al
DRC/400/2020	EPI_ISL_420846	Viral Respiratory Lab, National Institute for Biomedical Research (INRB)	Pathogen Sequencing Lab, National Institute for Biomedical Research (INRB)	2020-03-20	Placide Mbala-Kingebeni et al
DRC/4012/2020	EPI_ISL_471402	Viral Respiratory Lab, National Institute for Biomedical Research (INRB)	Pathogen Sequencing Lab, National Institute for Biomedical Research (INRB)	2020-04-26	Placide Mbala-Kingebeni et al
DRC/402/2020	EPI_ISL_420853	Viral Respiratory Lab, National Institute for Biomedical Research (INRB)	Pathogen Sequencing Lab, National Institute for Biomedical Research (INRB)	2020-03-26	Placide Mbala-Kingebeni et al
DRC/4020/2020	EPI_ISL_471403	Viral Respiratory Lab, National Institute for Biomedical Research (INRB)	Pathogen Sequencing Lab, National Institute for Biomedical Research (INRB)	2020-04-26	Placide Mbala-Kingebeni et al
DRC/4026/2020	EPI_ISL_471404	Viral Respiratory Lab, National Institute for Biomedical Research (INRB)	Pathogen Sequencing Lab, National Institute for Biomedical Research (INRB)	2020-04-27	Placide Mbala-Kingebeni et al
DRC/4060/2020	EPI_ISL_471405	Viral Respiratory Lab, National Institute for Biomedical Research (INRB)	Pathogen Sequencing Lab, National Institute for Biomedical Research (INRB)	2020-04-27	Placide Mbala-Kingebeni et al
DRC/4075/2020	EPI_ISL_471406	Viral Respiratory Lab, National Institute for Biomedical Research (INRB)	Pathogen Sequencing Lab, National Institute for Biomedical Research (INRB)	2020-04-27	Placide Mbala-Kingebeni et al
DRC/4084/2020	EPI_ISL_471407	Viral Respiratory Lab, National Institute for Biomedical Research (INRB)	Pathogen Sequencing Lab, National Institute for Biomedical Research (INRB)	2020-04-27	Placide Mbala-Kingebeni et al
DRC/4132/2020	EPI_ISL_471408	Viral Respiratory Lab, National Institute for Biomedical Research (INRB)	Pathogen Sequencing Lab, National Institute for Biomedical Research (INRB)	2020-04-27	Placide Mbala-Kingebeni et al
DRC/4141/2020	EPI_ISL_471409	Viral Respiratory Lab, National Institute for Biomedical Research (INRB)	Pathogen Sequencing Lab, National Institute for Biomedical Research (INRB)	2020-04-27	Placide Mbala-Kingebeni et al
DRC/4145/2020	EPI_ISL_471410	Viral Respiratory Lab, National Institute for Biomedical Research (INRB)	Pathogen Sequencing Lab, National Institute for Biomedical Research (INRB)	2020-04-27	Placide Mbala-Kingebeni et al
DRC/4194/2020	EPI_ISL_471414	Viral Respiratory Lab, National Institute for Biomedical Research (INRB)	Pathogen Sequencing Lab, National Institute for Biomedical Research (INRB)	2020-04-28	Placide Mbala-Kingebeni et al
DRC/4222/2020	EPI_ISL_961014	Viral Respiratory Lab, National Institute for Biomedical Research (INRB)	Pathogen Sequencing Lab, National Institute for Biomedical Research (INRB)	2020-04-28	Placide Mbala-Kingebeni et al
DRC/4250/2020	EPI_ISL_471415	Viral Respiratory Lab, National Institute for Biomedical Research (INRB)	Pathogen Sequencing Lab, National Institute for Biomedical Research (INRB)	2020-04-28	Placide Mbala-Kingebeni et al
DRC/4279/2020	EPI_ISL_514114	Viral Respiratory Lab, National Institute for Biomedical Research (INRB)	Pathogen Sequencing Lab, National Institute for Biomedical Research (INRB)	2020-04-28	Placide Mbala-Kingebeni et al
DRC/4282/2020	EPI_ISL_514103	Viral Respiratory Lab, National Institute for Biomedical Research (INRB)	Pathogen Sequencing Lab, National Institute for Biomedical Research (INRB)	2020-04-08	Placide Mbala-Kingebeni et al
DRC/4284/2020	EPI_ISL_514115	Viral Respiratory Lab, National Institute for Biomedical Research (INRB)	Pathogen Sequencing Lab, National Institute for Biomedical Research (INRB)	2020-04-28	Placide Mbala-Kingebeni et al
DRC/431/2020	EPI_ISL_420847	Viral Respiratory Lab, National Institute for Biomedical Research (INRB)	Pathogen Sequencing Lab, National Institute for Biomedical Research (INRB)	2020-03-26	Placide Mbala-Kingebeni et al
DRC/4418/2020	EPI_ISL_496506	Viral Respiratory Lab, National Institute for Biomedical Research (INRB)	Pathogen Sequencing Lab, National Institute for Biomedical Research (INRB)	2020-04-29	Placide Mbala-Kingebeni et al
DRC/4422/2020	EPI_ISL_496507	Viral Respiratory Lab, National Institute for Biomedical Research (INRB)	Pathogen Sequencing Lab, National Institute for Biomedical Research (INRB)	2020-04-29	Placide Mbala-Kingebeni et al
DRC/4427/2020	EPI_ISL_496508	Viral Respiratory Lab, National Institute for Biomedical Research (INRB)	Pathogen Sequencing Lab, National Institute for Biomedical Research (INRB)	2020-04-29	Placide Mbala-Kingebeni et al
DRC/4429/2020	EPI_ISL_513589	Viral Respiratory Lab, National Institute for Biomedical Research (INRB)	Pathogen Sequencing Lab, National Institute for Biomedical Research (INRB)	2020-04-29	Placide Mbala-Kingebeni et al
DRC/4430/2020	EPI_ISL_496509	Viral Respiratory Lab, National Institute for Biomedical Research (INRB)	Pathogen Sequencing Lab, National Institute for Biomedical Research (INRB)	2020-04-29	Placide Mbala-Kingebeni et al
DRC/4437/2020	EPI_ISL_513590	Viral Respiratory Lab, National Institute for Biomedical Research (INRB)	Pathogen Sequencing Lab, National Institute for Biomedical Research (INRB)	2020-05-02	Placide Mbala-Kingebeni et al
DRC/4442/2020	EPI_ISL_496510	Viral Respiratory Lab, National Institute for Biomedical Research (INRB)	Pathogen Sequencing Lab, National Institute for Biomedical Research (INRB)	2020-04-29	Placide Mbala-Kingebeni et al
DRC/4444/2020	EPI_ISL_514104	Viral Respiratory Lab, National Institute for Biomedical Research (INRB)	Pathogen Sequencing Lab, National Institute for Biomedical Research (INRB)	2020-04-29	Placide Mbala-Kingebeni et al
DRC/445/2020	EPI_ISL_420848	Viral Respiratory Lab, National Institute for Biomedical Research (INRB)	Pathogen Sequencing Lab, National Institute for Biomedical Research (INRB)	2020-03-20	Placide Mbala-Kingebeni et al
DRC/4501/2020	EPI_ISL_513591	Viral Respiratory Lab, National Institute for Biomedical Research (INRB)	Pathogen Sequencing Lab, National Institute for Biomedical Research (INRB)	2020-05-30	Placide Mbala-Kingebeni et al
DRC/4516/2020	EPI_ISL_487192	Viral Respiratory Lab, National institute for Biomedical Research (INRB)	Pathogen Sequencing Lab, National Institute for Biomedical Research (INRB)	2020-04-28	Placide Mbala-Kingebeni et al
DRC/4524/2020	EPI_ISL_513597	Viral Respiratory Lab, National Institute for Biomedical Research (INRB)	Pathogen Sequencing Lab, National Institute for Biomedical Research (INRB)	2020-04-30	Placide Mbala-Kingebeni et al
DRC/4541/2020	EPI_ISL_513598	Viral Respiratory Lab, National Institute for Biomedical Research (INRB)	Pathogen Sequencing Lab, National Institute for Biomedical Research (INRB)	2020-04-30	Placide Mbala-Kingebeni et al
DRC/4551/2020	EPI_ISL_513599	Viral Respiratory Lab, National Institute for Biomedical Research (INRB)	Pathogen Sequencing Lab, National Institute for Biomedical Research (INRB)	2020-04-30	Placide Mbala-Kingebeni et al
DRC/4561/2020	EPI_ISL_513600	Viral Respiratory Lab, National Institute for Biomedical Research (INRB)	Pathogen Sequencing Lab, National Institute for Biomedical Research (INRB)	2020-04-30	Placide Mbala-Kingebeni et al
DRC/4562/2020	EPI_ISL_513601	Viral Respiratory Lab, National Institute for Biomedical Research (INRB)	Pathogen Sequencing Lab, National Institute for Biomedical Research (INRB)	2020-04-30	Placide Mbala-Kingebeni et al
DRC/4568/2020	EPI_ISL_513602	Viral Respiratory Lab, National Institute for Biomedical Research (INRB)	Pathogen Sequencing Lab, National Institute for Biomedical Research (INRB)	2020-04-30	Placide Mbala-Kingebeni et al
DRC/4578/2020	EPI_ISL_513603	Viral Respiratory Lab, National Institute for Biomedical Research (INRB)	Pathogen Sequencing Lab, National Institute for Biomedical Research (INRB)	2020-04-30	Placide Mbala-Kingebeni et al
DRC/4613/2020	EPI_ISL_513604	Viral Respiratory Lab, National Institute for Biomedical Research (INRB)	Pathogen Sequencing Lab, National Institute for Biomedical Research (INRB)	2020-04-30	Placide Mbala-Kingebeni et al
DRC/4614/2020	EPI_ISL_513605	Viral Respiratory Lab, National Institute for Biomedical Research (INRB)	Pathogen Sequencing Lab, National Institute for Biomedical Research (INRB)	2020-04-30	Placide Mbala-Kingebeni et al
DRC/4631/2020	EPI_ISL_513606	Viral Respiratory Lab, National Institute for Biomedical Research (INRB)	Pathogen Sequencing Lab, National Institute for Biomedical Research (INRB)	2020-04-30	Placide Mbala-Kingebeni et al
DRC/4633/2020	EPI_ISL_513607	Viral Respiratory Lab, National Institute for Biomedical Research (INRB)	Pathogen Sequencing Lab, National Institute for Biomedical Research (INRB)	2020-04-30	Placide Mbala-Kingebeni et al
DRC/4642/2020	EPI_ISL_513608	Viral Respiratory Lab, National Institute for Biomedical Research (INRB)	Pathogen Sequencing Lab, National Institute for Biomedical Research (INRB)	2020-04-30	Placide Mbala-Kingebeni et al
DRC/4647/2020	EPI_ISL_513609	Viral Respiratory Lab, National Institute for Biomedical Research (INRB)	Pathogen Sequencing Lab, National Institute for Biomedical Research (INRB)	2020-04-30	Placide Mbala-Kingebeni et al
DRC/4653/2020	EPI_ISL_513610	Viral Respiratory Lab, National Institute for Biomedical Research (INRB)	Pathogen Sequencing Lab, National Institute for Biomedical Research (INRB)	2020-04-30	Placide Mbala-Kingebeni et al
DRC/4681/2020	EPI_ISL_514116	Viral Respiratory Lab, National Institute for Biomedical Research (INRB)	Pathogen Sequencing Lab, National Institute for Biomedical Research (INRB)	2020-04-30	Placide Mbala-Kingebeni et al
DRC/4683/2020	EPI_ISL_514105	Viral Respiratory Lab, National Institute for Biomedical Research (INRB)	Pathogen Sequencing Lab, National Institute for Biomedical Research (INRB)	2020-04-30	Placide Mbala-Kingebeni et al
DRC/4685/2020	EPI_ISL_514106	Viral Respiratory Lab, National Institute for Biomedical Research (INRB)	Pathogen Sequencing Lab, National Institute for Biomedical Research (INRB)	2020-04-30	Placide Mbala-Kingebeni et al
DRC/4690/2020	EPI_ISL_514117	Viral Respiratory Lab, National Institute for Biomedical Research (INRB)	Pathogen Sequencing Lab, National Institute for Biomedical Research (INRB)	2020-04-30	Placide Mbala-Kingebeni et al
DRC/4693/2020	EPI_ISL_514118	Viral Respiratory Lab, National Institute for Biomedical Research (INRB)	Pathogen Sequencing Lab, National Institute for Biomedical Research (INRB)	2020-04-30	Placide Mbala-Kingebeni et al
DRC/4720/2020	EPI_ISL_514108	Viral Respiratory Lab, National Institute for Biomedical Research (INRB)	Pathogen Sequencing Lab, National Institute for Biomedical Research (INRB)	2020-05-01	Placide Mbala-Kingebeni et al
DRC/4785/2020	EPI_ISL_514119	Viral Respiratory Lab, National Institute for Biomedical Research (INRB)	Pathogen Sequencing Lab, National Institute for Biomedical Research (INRB)	2020-05-01	Placide Mbala-Kingebeni et al
DRC/5019/2020	EPI_ISL_496511	Viral Respiratory Lab, National Institute for Biomedical Research (INRB)	Pathogen Sequencing Lab, National Institute for Biomedical Research (INRB)	2020-05-02	Placide Mbala-Kingebeni et al
DRC/5094/2020	EPI_ISL_496491	Viral Respiratory Lab, National Institute for Biomedical Research (INRB)	Pathogen Sequencing Lab, National Institute for Biomedical Research (INRB)	2020-05-02	Placide Mbala-Kingebeni et al
DRC/5186/2020	EPI_ISL_496512	Viral Respiratory Lab, National Institute for Biomedical Research (INRB)	Pathogen Sequencing Lab, National Institute for Biomedical Research (INRB)	2020-05-03	Placide Mbala-Kingebeni et al
DRC/5187/2020	EPI_ISL_513619	Viral Respiratory Lab, National Institute for Biomedical Research (INRB)	Pathogen Sequencing Lab, National Institute for Biomedical Research (INRB)	2020-05-03	Placide Mbala-Kingebeni et al
DRC/5205/2020	EPI_ISL_487365	Viral Respiratory Lab, National Institute for Biomedical Research (INRB)	Pathogen Sequencing Lab, National Institute for Biomedical Research (INRB)	2020-05-01	Placide Mbala-Kingebeni et al
DRC/521/2020	EPI_ISL_420854	Viral Respiratory Lab, National Institute for Biomedical Research (INRB)	Pathogen Sequencing Lab, National Institute for Biomedical Research (INRB)	2020-03-25	Placide Mbala-Kingebeni et al
DRC/5210/2020	EPI_ISL_487369	Viral Respiratory Lab, National Institute for Biomedical Research (INRB)	Pathogen Sequencing Lab, National Institute for Biomedical Research (INRB)	2020-05-01	Placide Mbala-Kingebeni et al
DRC/523/2020	EPI_ISL_420849	Viral Respiratory Lab, National Institute for Biomedical Research (INRB)	Pathogen Sequencing Lab, National Institute for Biomedical Research (INRB)	2020-03-28	Placide Mbala-Kingebeni et al
DRC/5240/2020	EPI_ISL_496492	Viral Respiratory Lab, National Institute for Biomedical Research (INRB)	Pathogen Sequencing Lab, National Institute for Biomedical Research (INRB)	2020-05-03	Placide Mbala-Kingebeni et al
DRC/5377/2020	EPI_ISL_496513	Viral Respiratory Lab, National Institute for Biomedical Research (INRB)	Pathogen Sequencing Lab, National Institute for Biomedical Research (INRB)	2020-05-04	Placide Mbala-Kingebeni et al
DRC/5538/2020	EPI_ISL_514120	Viral Respiratory Lab, National Institute for Biomedical Research (INRB)	Pathogen Sequencing Lab, National Institute for Biomedical Research (INRB)	2020-05-05	Placide Mbala-Kingebeni et al
DRC/5651/2020	EPI_ISL_496493	Viral Respiratory Lab, National Institute for Biomedical Research (INRB)	Pathogen Sequencing Lab, National Institute for Biomedical Research (INRB)	2020-05-06	Placide Mbala-Kingebeni et al
DRC/5705/2020	EPI_ISL_496494	Viral Respiratory Lab, National Institute for Biomedical Research (INRB)	Pathogen Sequencing Lab, National Institute for Biomedical Research (INRB)	2020-05-06	Placide Mbala-Kingebeni et al
DRC/5735/2020	EPI_ISL_496495	Viral Respiratory Lab, National Institute for Biomedical Research (INRB)	Pathogen Sequencing Lab, National Institute for Biomedical Research (INRB)	2020-05-06	Placide Mbala-Kingebeni et al
DRC/5815/2020	EPI_ISL_495629	Viral Respiratory Lab, National Institute for Biomedical Research (INRB)	Pathogen Sequencing Lab, National Institute for Biomedical Research (INRB)	2020-05-06	Placide Mbala-Kingebeni et al
DRC/5847/2020	EPI_ISL_961015	Viral Respiratory Lab, National Institute for Biomedical Research (INRB)	Pathogen Sequencing Lab, National Institute for Biomedical Research (INRB)	2020-05-07	Placide Mbala-Kingebeni et al
DRC/5907/2020	EPI_ISL_496496	Viral Respiratory Lab, National Institute for Biomedical Research (INRB)	Pathogen Sequencing Lab, National Institute for Biomedical Research (INRB)	2020-05-07	Placide Mbala-Kingebeni et al
DRC/5913/2020	EPI_ISL_496497	Viral Respiratory Lab, National Institute for Biomedical Research (INRB)	Pathogen Sequencing Lab, National Institute for Biomedical Research (INRB)	2020-05-07	Placide Mbala-Kingebeni et al
DRC/5927/2020	EPI_ISL_496498	Viral Respiratory Lab, National Institute for Biomedical Research (INRB)	Pathogen Sequencing Lab, National Institute for Biomedical Research (INRB)	2020-05-07	Placide Mbala-Kingebeni et al
DRC/5957/2020	EPI_ISL_496499	Viral Respiratory Lab, National Institute for Biomedical Research (INRB)	Pathogen Sequencing Lab, National Institute for Biomedical Research (INRB)	2020-05-07	Placide Mbala-Kingebeni et al
DRC/5964/2020	EPI_ISL_496500	Viral Respiratory Lab, National Institute for Biomedical Research (INRB)	Pathogen Sequencing Lab, National Institute for Biomedical Research (INRB)	2020-05-07	Placide Mbala-Kingebeni et al
DRC/5996/2020	EPI_ISL_496514	Viral Respiratory Lab, National Institute for Biomedical Research (INRB)	Pathogen Sequencing Lab, National Institute for Biomedical Research (INRB)	2020-05-08	Placide Mbala-Kingebeni et al
DRC/6143/2020	EPI_ISL_496515	Viral Respiratory Lab, National Institute for Biomedical Research (INRB)	Pathogen Sequencing Lab, National Institute for Biomedical Research (INRB)	2020-05-08	Placide Mbala-Kingebeni et al
DRC/6203/2020	EPI_ISL_514109	Viral Respiratory Lab, National Institute for Biomedical Research (INRB)	Pathogen Sequencing Lab, National Institute for Biomedical Research (INRB)	2020-05-09	Placide Mbala-Kingebeni et al
DRC/6209/2020	EPI_ISL_514110	Viral Respiratory Lab, National Institute for Biomedical Research (INRB)	Pathogen Sequencing Lab, National Institute for Biomedical Research (INRB)	2020-05-09	Placide Mbala-Kingebeni et al
DRC/6227/2020	EPI_ISL_514121	Viral Respiratory Lab, National Institute for Biomedical Research (INRB)	Pathogen Sequencing Lab, National Institute for Biomedical Research (INRB)	2020-05-09	Placide Mbala-Kingebeni et al
DRC/6313/2020	EPI_ISL_496516	Viral Respiratory Lab, National Institute for Biomedical Research (INRB)	Pathogen Sequencing Lab, National Institute for Biomedical Research (INRB)	2020-05-09	Placide Mbala-Kingebeni et al
DRC/6338/2020	EPI_ISL_495630	Viral Respiratory Lab, National Institute for Biomedical Research (INRB)	Pathogen Sequencing Lab, National Institute for Biomedical Research (INRB)	2020-05-09	Placide Mbala-Kingebeni et al
DRC/6341/2020	EPI_ISL_495631	Viral Respiratory Lab, National Institute for Biomedical Research (INRB)	Pathogen Sequencing Lab, National Institute for Biomedical Research (INRB)	2020-05-09	Placide Mbala-Kingebeni et al
DRC/6342/2020	EPI_ISL_495632	Viral Respiratory Lab, National Institute for Biomedical Research (INRB)	Pathogen Sequencing Lab, National Institute for Biomedical Research (INRB)	2020-05-09	Placide Mbala-Kingebeni et al
DRC/6361/2020	EPI_ISL_495633	Viral Respiratory Lab, National Institute for Biomedical Research (INRB)	Pathogen Sequencing Lab, National Institute for Biomedical Research (INRB)	2020-05-09	Placide Mbala-Kingebeni et al
DRC/6380/2020	EPI_ISL_513611	Viral Respiratory Lab, National Institute for Biomedical Research (INRB)	Pathogen Sequencing Lab, National Institute for Biomedical Research (INRB)	2020-05-04	Placide Mbala-Kingebeni et al
DRC/6384/2020	EPI_ISL_513612	Viral Respiratory Lab, National Institute for Biomedical Research (INRB)	Pathogen Sequencing Lab, National Institute for Biomedical Research (INRB)	2020-05-07	Placide Mbala-Kingebeni et al
DRC/6386/2020	EPI_ISL_513613	Viral Respiratory Lab, National Institute for Biomedical Research (INRB)	Pathogen Sequencing Lab, National Institute for Biomedical Research (INRB)	2020-05-07	Placide Mbala-Kingebeni et al
DRC/6389/2020	EPI_ISL_513614	Viral Respiratory Lab, National Institute for Biomedical Research (INRB)	Pathogen Sequencing Lab, National Institute for Biomedical Research (INRB)	2020-05-07	Placide Mbala-Kingebeni et al
DRC/6390/2020	EPI_ISL_513615	Viral Respiratory Lab, National Institute for Biomedical Research (INRB)	Pathogen Sequencing Lab, National Institute for Biomedical Research (INRB)	2020-05-04	Placide Mbala-Kingebeni et al
DRC/6392/2020	EPI_ISL_513616	Viral Respiratory Lab, National Institute for Biomedical Research (INRB)	Pathogen Sequencing Lab, National Institute for Biomedical Research (INRB)	2020-05-04	Placide Mbala-Kingebeni et al
DRC/6395/2020	EPI_ISL_513617	Viral Respiratory Lab, National Institute for Biomedical Research (INRB)	Pathogen Sequencing Lab, National Institute for Biomedical Research (INRB)	2020-05-07	Placide Mbala-Kingebeni et al
DRC/6398/2020	EPI_ISL_513618	Viral Respiratory Lab, National Institute for Biomedical Research (INRB)	Pathogen Sequencing Lab, National Institute for Biomedical Research (INRB)	2020-05-07	Placide Mbala-Kingebeni et al
DRC/65/2020	EPI_ISL_961010	Viral Respiratory Lab, National Institute for Biomedical Research (INRB)	Pathogen Sequencing Lab, National Institute for Biomedical Research (INRB)	2020-03-17	Placide Mbala-Kingebeni et al
DRC/6724/2020	EPI_ISL_495634	Viral Respiratory Lab, National Institute for Biomedical Research (INRB)	Pathogen Sequencing Lab, National Institute for Biomedical Research (INRB)	2020-05-11	Placide Mbala-Kingebeni et al
DRC/6743/2020	EPI_ISL_495635	Viral Respiratory Lab, National Institute for Biomedical Research (INRB)	Pathogen Sequencing Lab, National Institute for Biomedical Research (INRB)	2020-05-11	Placide Mbala-Kingebeni et al
DRC/6783/2020	EPI_ISL_496501	Viral Respiratory Lab, National Institute for Biomedical Research (INRB)	Pathogen Sequencing Lab, National Institute for Biomedical Research (INRB)	2020-05-11	Placide Mbala-Kingebeni et al
DRC/6784/2020	EPI_ISL_495636	Viral Respiratory Lab, National Institute for Biomedical Research (INRB)	Pathogen Sequencing Lab, National Institute for Biomedical Research (INRB)	2020-05-11	Placide Mbala-Kingebeni et al
DRC/6786/2020	EPI_ISL_495637	Viral Respiratory Lab, National Institute for Biomedical Research (INRB)	Pathogen Sequencing Lab, National Institute for Biomedical Research (INRB)	2020-05-11	Placide Mbala-Kingebeni et al
DRC/6791/2020	EPI_ISL_495638	Viral Respiratory Lab, National Institute for Biomedical Research (INRB)	Pathogen Sequencing Lab, National Institute for Biomedical Research (INRB)	2020-05-11	Placide Mbala-Kingebeni et al
DRC/6792/2020	EPI_ISL_495639	Viral Respiratory Lab, National Institute for Biomedical Research (INRB)	Pathogen Sequencing Lab, National Institute for Biomedical Research (INRB)	2020-05-11	Placide Mbala-Kingebeni et al
DRC/6853/2020	EPI_ISL_496502	Viral Respiratory Lab, National Institute for Biomedical Research (INRB)	Pathogen Sequencing Lab, National Institute for Biomedical Research (INRB)	2020-05-11	Placide Mbala-Kingebeni et al
DRC/6854/2020	EPI_ISL_496503	Viral Respiratory Lab, National Institute for Biomedical Research (INRB)	Pathogen Sequencing Lab, National Institute for Biomedical Research (INRB)	2020-05-11	Placide Mbala-Kingebeni et al
DRC/6875/2020	EPI_ISL_496504	Viral Respiratory Lab, National Institute for Biomedical Research (INRB)	Pathogen Sequencing Lab, National Institute for Biomedical Research (INRB)	2020-05-11	Placide Mbala-Kingebeni et al
DRC/7042/2020	EPI_ISL_513592	Viral Respiratory Lab, National Institute for Biomedical Research (INRB)	Pathogen Sequencing Lab, National Institute for Biomedical Research (INRB)	2020-05-12	Placide Mbala-Kingebeni et al
DRC/7061/2020	EPI_ISL_513593	Viral Respiratory Lab, National Institute for Biomedical Research (INRB)	Pathogen Sequencing Lab, National Institute for Biomedical Research (INRB)	2020-05-12	Placide Mbala-Kingebeni et al
DRC/7140/2020	EPI_ISL_513594	Viral Respiratory Lab, National Institute for Biomedical Research (INRB)	Pathogen Sequencing Lab, National Institute for Biomedical Research (INRB)	2020-05-12	Placide Mbala-Kingebeni et al
DRC/7200/2020	EPI_ISL_514112	Viral Respiratory Lab, National Institute for Biomedical Research (INRB)	Pathogen Sequencing Lab, National Institute for Biomedical Research (INRB)	2020-05-13	Placide Mbala-Kingebeni et al
DRC/7211/2020	EPI_ISL_514122	Viral Respiratory Lab, National Institute for Biomedical Research (INRB)	Pathogen Sequencing Lab, National Institute for Biomedical Research (INRB)	2020-05-13	Placide Mbala-Kingebeni et al
DRC/7248/2020	EPI_ISL_514123	Viral Respiratory Lab, National Institute for Biomedical Research (INRB)	Pathogen Sequencing Lab, National Institute for Biomedical Research (INRB)	2020-05-13	Placide Mbala-Kingebeni et al
DRC/7255/2020	EPI_ISL_514124	Viral Respiratory Lab, National Institute for Biomedical Research (INRB)	Pathogen Sequencing Lab, National Institute for Biomedical Research (INRB)	2020-05-13	Placide Mbala-Kingebeni et al
DRC/73/2020	EPI_ISL_417941	Viral Respiratory Lab, National Institute for Biomedical Research (INRB)	Pathogen Sequencing Lab, National Institute for Biomedical Research (INRB)	2020-03-18	Placide Mbala-Kingebeni et al
DRC/7333/2020	EPI_ISL_961016	Viral Respiratory Lab, National Institute for Biomedical Research (INRB)	Pathogen Sequencing Lab, National Institute for Biomedical Research (INRB)	2020-05-12	Placide Mbala-Kingebeni et al
DRC/7386/2020	EPI_ISL_513595	Viral Respiratory Lab, National Institute for Biomedical Research (INRB)	Pathogen Sequencing Lab, National Institute for Biomedical Research (INRB)	2020-05-14	Placide Mbala-Kingebeni et al
DRC/7430/2020	EPI_ISL_496517	Viral Respiratory Lab, National Institute for Biomedical Research (INRB)	Pathogen Sequencing Lab, National Institute for Biomedical Research (INRB)	2020-05-14	Placide Mbala-Kingebeni et al
DRC/7434/2020	EPI_ISL_513621	Viral Respiratory Lab, National Institute for Biomedical Research (INRB)	Pathogen Sequencing Lab, National Institute for Biomedical Research (INRB)	2020-05-14	Placide Mbala-Kingebeni et al
DRC/7471/2020	EPI_ISL_513596	Viral Respiratory Lab, National Institute for Biomedical Research (INRB)	Pathogen Sequencing Lab, National Institute for Biomedical Research (INRB)	2020-05-14	Placide Mbala-Kingebeni et al
DRC/7488/2020	EPI_ISL_514113	Viral Respiratory Lab, National Institute for Biomedical Research (INRB)	Pathogen Sequencing Lab, National Institute for Biomedical Research (INRB)	2020-05-14	Placide Mbala-Kingebeni et al
DRC/7713/2020	EPI_ISL_495640	Viral Respiratory Lab, National Institute for Biomedical Research (INRB)	Pathogen Sequencing Lab, National Institute for Biomedical Research (INRB)	2020-05-14	Placide Mbala-Kingebeni et al
DRC/7864/2020	EPI_ISL_496505	Viral Respiratory Lab, National Institute for Biomedical Research (INRB)	Pathogen Sequencing Lab, National Institute for Biomedical Research (INRB)	2020-05-15	Placide Mbala-Kingebeni et al
DRC/7920/2020	EPI_ISL_495641	Viral Respiratory Lab, National Institute for Biomedical Research (INRB)	Pathogen Sequencing Lab, National Institute for Biomedical Research (INRB)	2020-05-15	Placide Mbala-Kingebeni et al
DRC/80/2020	EPI_ISL_417942	Viral Respiratory Lab, National Institute for Biomedical Research (INRB)	Pathogen Sequencing Lab, National Institute for Biomedical Research (INRB)	2020-03-18	Placide Mbala-Kingebeni et al
DRC/8018/2020	EPI_ISL_514125	Viral Respiratory Lab, National Institute for Biomedical Research (INRB)	Pathogen Sequencing Lab, National Institute for Biomedical Research (INRB)	2020-05-15	Placide Mbala-Kingebeni et al
DRC/81/2020	EPI_ISL_417944	Viral Respiratory Lab, National Institute for Biomedical Research (INRB)	Pathogen Sequencing Lab, National Institute for Biomedical Research (INRB)	2020-03-18	Placide Mbala-Kingebeni et al
DRC/82/2020	EPI_ISL_417946	Viral Respiratory Lab, National Institute for Biomedical Research (INRB)	Pathogen Sequencing Lab, National Institute for Biomedical Research (INRB)	2020-03-18	Placide Mbala-Kingebeni et al
DRC/827/2021	EPI_ISL_965123	Viral Respiratory Lab, National Institute for Biomedical Research (INRB)	Pathogen Sequencing Lab, National Institute for Biomedical Research (INRB)	2021-01-22	Placide Mbala-Kingebeni et al
DRC/867/2021	EPI_ISL_965124	Viral Respiratory Lab, National Institute for Biomedical Research (INRB)	Pathogen Sequencing Lab, National Institute for Biomedical Research (INRB)	2021-01-30	Placide Mbala-Kingebeni et al
DRC/94/2020	EPI_ISL_417947	Viral Respiratory Lab, National Institute for Biomedical Research (INRB)	Pathogen Sequencing Lab, National Institute for Biomedical Research (INRB)	2020-03-19	Placide Mbala-Kingebeni et al
DRC/998/2020	EPI_ISL_429254	Viral Respiratory Lab, National Institute for Biomedical Research (INRB)	Pathogen Sequencing Lab, National Institute for Biomedical Research (INRB)	2020-04-03	Placide Mbala-Kingebeni et al
DRC/D07-1216/2020	EPI_ISL_636982	Virology Lab, National Institute for Biomedical Research (INRB)	Project group Epidemology of Highly Pathogenic Microorganisms, Robert Koch-Institute	2020-05-21	Jean-Jacques Muyembe Tamfum et al
DRC/D09-0676/2020	EPI_ISL_636983	Virology Lab, National Institute for Biomedical Research (INRB)	Project group Epidemology of Highly Pathogenic Microorganisms, Robert Koch-Institute	2020-05-06	Jean-Jacques Muyembe Tamfum et al
DRC/D09-0678/2020	EPI_ISL_636984	Virology Lab, National Institute for Biomedical Research (INRB)	Project group Epidemology of Highly Pathogenic Microorganisms, Robert Koch-Institute	2020-05-12	Jean-Jacques Muyembe Tamfum et al
DRC/D09-0684/2020	EPI_ISL_636985	Virology Lab, National Institute for Biomedical Research (INRB)	Project group Epidemology of Highly Pathogenic Microorganisms, Robert Koch-Institute	2020-05-14	Jean-Jacques Muyembe Tamfum et al
DRC/D09-0687/2020	EPI_ISL_636986	Virology Lab, National Institute for Biomedical Research (INRB)	Project group Epidemology of Highly Pathogenic Microorganisms, Robert Koch-Institute	2020-05-20	Jean-Jacques Muyembe Tamfum et al
DRC/D09-0700/2020	EPI_ISL_636987	Virology Lab, National Institute for Biomedical Research (INRB)	Project group Epidemology of Highly Pathogenic Microorganisms, Robert Koch-Institute	2020-06-08	Jean-Jacques Muyembe Tamfum et al
DRC/D10-0663/2020	EPI_ISL_636988	Virology Lab, National Institute for Biomedical Research (INRB)	Project group Epidemology of Highly Pathogenic Microorganisms, Robert Koch-Institute	2020-05-19	Jean-Jacques Muyembe Tamfum et al
DRC/KN-0038/2020	EPI_ISL_417434	Viral Respiratory Lab, National Institute for Biomedical Research (INRB)	Pathogen Sequencing Lab, National Institute for Biomedical Research (INRB)	2020-03-14	Placide Mbala-Kingebeni et al
DRC/KN-0054/2020	EPI_ISL_417437	Viral Respiratory Lab, National Institute for Biomedical Research (INRB)	Pathogen Sequencing Lab, National Institute for Biomedical Research (INRB)	2020-03-17	Placide Mbala-Kingebeni et al
DRC/KN-0058/2020	EPI_ISL_417438	Viral Respiratory Lab, National Institute for Biomedical Research (INRB)	Pathogen Sequencing Lab, National Institute for Biomedical Research (INRB)	2020-03-17	Placide Mbala-Kingebeni et al
DRC/KN-0059/2020	EPI_ISL_417439	Viral Respiratory Lab, National Institute for Biomedical Research (INRB)	Pathogen Sequencing Lab, National Institute for Biomedical Research (INRB)	2020-03-17	Placide Mbala-Kingebeni et al
DRC/KN-0060/2020	EPI_ISL_417440	Viral Respiratory Lab, National Institute for Biomedical Research (INRB)	Pathogen Sequencing Lab, National Institute for Biomedical Research (INRB)	2020-03-17	Placide Mbala-Kingebeni et al
DRC/KN-0070/2020	EPI_ISL_417441	Viral Respiratory Lab, National Institute for Biomedical Research (INRB)	Pathogen Sequencing Lab, National Institute for Biomedical Research (INRB)	2020-03-17	Placide Mbala-Kingebeni et al
DRC/KN-0072/2020	EPI_ISL_417442	Viral Respiratory Lab, National Institute for Biomedical Research (INRB)	Pathogen Sequencing Lab, National Institute for Biomedical Research (INRB)	2020-03-18	Placide Mbala-Kingebeni et al
DRC/KN-13/2020	EPI_ISL_414647	Viral Respiratory Lab, National Institute for Biomedical Research (INRB)	Pathogen Sequencing Lab, National Institute for Biomedical Research (INRB)	2020-03-09	Placide Mbala-Kingebeni et al
Egypt/Army-MCL001/2020	EPI_ISL_510526	Biological prevention, army	Biological prevention, army	2020-06-01	Seadawy et al
Egypt/ARMY-MCL001-2/2020	EPI_ISL_907077	Biology, MCL	Biology, MCL	2020-11-19	Seadawy et al
Egypt/ARMY-MCL0018/2020	EPI_ISL_907082	Biology, MCL	Biology, MCL	2020-11-19	Seadawy et al
Egypt/ARMY-MCL002/2020	EPI_ISL_907078	Biology, MCL	Biology, MCL	2020-11-19	Seadawy et al
Egypt/ARMY-MCL003/2020	EPI_ISL_907079	Biology, MCL	Biology, MCL	2020-11-19	Seadawy et al
Egypt/ARMY-MCL005/2020	EPI_ISL_907080	Biology, MCL	Biology, MCL	2020-11-19	Seadawy et al
Egypt/ARMY-MCL008/2020	EPI_ISL_907081	Biology, MCL	Biology, MCL	2020-11-19	Seadawy et al
Egypt/ARMY-MCL009/2020	EPI_ISL_907083	Biology, MCL	Biology, MCL	2020-11-19	Seadawy et al
Egypt/ARMY-MCL011/2020	EPI_ISL_907084	Biology, MCL	Biology, MCL	2020-11-19	Seadawy et al
Egypt/ARMY-MCL012/2020	EPI_ISL_907085	Biology, MCL	Biology, MCL	2020-11-19	Seadawy et al
Egypt/C-CEIRS-19MOH/2020	EPI_ISL_605780	CEIRS Data Processing and Coordinating Center, St. Jude Center of Excellence for Influenza Research and Surveillance (CEIRS)	CEIRS Data Processing and Coordinating Center, St. Jude Center of Excellence for Influenza Research and Surveillance (CEIRS)	2020-03-13	Roshdy et al
Egypt/C-CEIRS-8MOH/2020	EPI_ISL_605782	CEIRS Data Processing and Coordinating Center, St. Jude Center of Excellence for Influenza Research and Surveillance (CEIRS)	CEIRS Data Processing and Coordinating Center, St. Jude Center of Excellence for Influenza Research and Surveillance (CEIRS)	2020-05-17	Roshdy et al
Egypt/C-CU001a-S1/2020	EPI_ISL_529031	Central Molecular Microbiology Laboratory, Clinical and Chemical Pathology Department, Faculty of Medicine, CAIRO UNIVERSITY	Next Generation Sequencing Reference Laboratory, Faculty of Medicine, Cairo University and The Center for Genome and Microbiome Research, Faculty of Pharmacy, CAIRO UNIVERSITY	2020-05-19	May Sherif Soliman et al
Egypt/C-CU002b-S3/2020	EPI_ISL_529032	Central Molecular Microbiology Laboratory and Next Generation Sequencing Reference Laboratory, Clinical and Chemical Pathology Department, Faculty of Medicine, CAIRO UNIVERSITY	Next Generation Sequencing Reference Laboratory, Faculty of Medicine, CAIRO UNIVERSITY and The Center for Genome and Microbiome Research, Faculty of Pharmacy, CAIRO UNIVERSITY	2020-06-19	May Sherif Soliman et al
Egypt/C-VSVRI-SERVAC/2020	EPI_ISL_528386	Viral vaccines, VSVRI- Veterinary serum and vaccine research institute	Viral vaccines, VSVRI- Veterinary serum and vaccine research institute	2020-08-22	Saleh et al
Egypt/CCHE57357-A-01/2020	EPI_ISL_812783	Genomics Program, Children Cancer Hospital	Genomics Program, Children Cancer Hospital	2020-05-24	Hatem et al
Egypt/CCHE57357-A-02/2020	EPI_ISL_812784	Genomics Program, Children Cancer Hospital	Genomics Program, Children Cancer Hospital	2020-05-16	Hatem et al
Egypt/CCHE57357-A-03/2020	EPI_ISL_812785	Genomics Program, Children Cancer Hospital	Genomics Program, Children Cancer Hospital	2020-05-14	Hatem et al
Egypt/CCHE57357-A-05/2020	EPI_ISL_812786	Genomics Program, Children Cancer Hospital	Genomics Program, Children Cancer Hospital	2020-05-24	Hatem et al
Egypt/CCHE57357-A-06/2020	EPI_ISL_812787	Genomics Program, Children Cancer Hospital	Genomics Program, Children Cancer Hospital	2020-05-30	Hatem et al
Egypt/CCHE57357-A-07/2020	EPI_ISL_812788	Genomics Program, Children Cancer Hospital	Genomics Program, Children Cancer Hospital	2020-06-08	Hatem et al
Egypt/CCHE57357-A-08/2020	EPI_ISL_812789	Genomics Program, Children Cancer Hospital	Genomics Program, Children Cancer Hospital	2020-05-07	Hatem et al
Egypt/CCHE57357-A-09/2020	EPI_ISL_812790	Genomics Program, Children Cancer Hospital	Genomics Program, Children Cancer Hospital	2020-05-14	Hatem et al
Egypt/CCHE57357-A-10/2020	EPI_ISL_812791	Genomics Program, Children Cancer Hospital	Genomics Program, Children Cancer Hospital	2020-05-15	Hatem et al
Egypt/CCHE57357-A-12/2020	EPI_ISL_812792	Genomics Program, Children Cancer Hospital	Genomics Program, Children Cancer Hospital	2020-05-20	Hatem et al
Egypt/CCHE57357-A-13/2020	EPI_ISL_812793	Genomics Program, Children Cancer Hospital	Genomics Program, Children Cancer Hospital	2020-04-29	Hatem et al
Egypt/CCHE57357-A-14/2020	EPI_ISL_812794	Genomics Program, Children Cancer Hospital	Genomics Program, Children Cancer Hospital	2020-05-20	Hatem et al
Egypt/CCHE57357-A-15/2020	EPI_ISL_812795	Genomics Program, Children Cancer Hospital	Genomics Program, Children Cancer Hospital	2020-06-09	Hatem et al
Egypt/CCHE57357-A-18/2020	EPI_ISL_812796	Genomics Program, Children Cancer Hospital	Genomics Program, Children Cancer Hospital	2020-07-03	Hatem et al
Egypt/CCHE57357-A-19/2020	EPI_ISL_812797	Genomics Program, Children Cancer Hospital	Genomics Program, Children Cancer Hospital	2020-07-04	Hatem et al
Egypt/CCHE57357-A-22/2020	EPI_ISL_812798	Genomics Program, Children Cancer Hospital	Genomics Program, Children Cancer Hospital	2020-07-04	Hatem et al
Egypt/CCHE57357-A-23/2020	EPI_ISL_812799	Genomics Program, Children Cancer Hospital	Genomics Program, Children Cancer Hospital	2020-05-21	Hatem et al
Egypt/CCHE57357-A-24/2020	EPI_ISL_812800	Genomics Program, Children Cancer Hospital	Genomics Program, Children Cancer Hospital	2020-05-25	Hatem et al
Egypt/CCHE57357-A-25/2020	EPI_ISL_812801	Genomics Program, Children Cancer Hospital	Genomics Program, Children Cancer Hospital	2020-05-27	Hatem et al
Egypt/CCHE57357-A-26/2020	EPI_ISL_812802	Genomics Program, Children Cancer Hospital	Genomics Program, Children Cancer Hospital	2020-08-02	Hatem et al
Egypt/CCHE57357-A-27/2020	EPI_ISL_812803	Genomics Program, Children Cancer Hospital	Genomics Program, Children Cancer Hospital	2020-07-05	Hatem et al
Egypt/CCHE57357-A-28/2020	EPI_ISL_812804	Genomics Program, Children Cancer Hospital	Genomics Program, Children Cancer Hospital	2020-07-04	Hatem et al
Egypt/CCHE57357-A-29/2020	EPI_ISL_812805	Genomics Program, Children Cancer Hospital	Genomics Program, Children Cancer Hospital	2020-07-28	Hatem et al
Egypt/CCHE57357-A-30/2020	EPI_ISL_812806	Genomics Program, Children Cancer Hospital	Genomics Program, Children Cancer Hospital	2020-06-30	Hatem et al
Egypt/CCHE57357-A-31/2020	EPI_ISL_812807	Genomics Program, Children Cancer Hospital	Genomics Program, Children Cancer Hospital	2020-07-28	Hatem et al
Egypt/CCHE57357-A-34/2020	EPI_ISL_812808	Genomics Program, Children Cancer Hospital	Genomics Program, Children Cancer Hospital	2020-07-11	Hatem et al
Egypt/CCHE57357-A-35/2020	EPI_ISL_812809	Genomics Program, Children Cancer Hospital	Genomics Program, Children Cancer Hospital	2020-07-16	Hatem et al
Egypt/CCHE57357-A-36/2020	EPI_ISL_812810	Genomics Program, Children Cancer Hospital	Genomics Program, Children Cancer Hospital	2020-08-02	Hatem et al
Egypt/CCHE57357-A-38/2020	EPI_ISL_812811	Genomics Program, Children Cancer Hospital	Genomics Program, Children Cancer Hospital	2020-07-19	Hatem et al
Egypt/CCHE57357-A-39/2020	EPI_ISL_812812	Genomics Program, Children Cancer Hospital	Genomics Program, Children Cancer Hospital	2020-08-11	Hatem et al
Egypt/CCHE57357-A-40/2020	EPI_ISL_812813	Genomics Program, Children Cancer Hospital	Genomics Program, Children Cancer Hospital	2020-06-29	Hatem et al
Egypt/CCHE57357-A-41/2020	EPI_ISL_812814	Genomics Program, Children Cancer Hospital	Genomics Program, Children Cancer Hospital	2020-08-02	Hatem et al
Egypt/CCHE57357-A-42/2020	EPI_ISL_812815	Genomics Program, Children Cancer Hospital	Genomics Program, Children Cancer Hospital	2020-07-23	Hatem et al
Egypt/CCHE57357-A-43/2020	EPI_ISL_812816	Genomics Program, Children Cancer Hospital	Genomics Program, Children Cancer Hospital	2020-07-12	Hatem et al
Egypt/CCHE57357-A-44/2020	EPI_ISL_812817	Genomics Program, Children Cancer Hospital	Genomics Program, Children Cancer Hospital	2020-06-12	Hatem et al
Egypt/CCHE57357-A-45/2020	EPI_ISL_812818	Genomics Program, Children Cancer Hospital	Genomics Program, Children Cancer Hospital	2020-06-20	Hatem et al
Egypt/CCHE57357-A-46/2020	EPI_ISL_812819	Genomics Program, Children Cancer Hospital	Genomics Program, Children Cancer Hospital	2020-08-03	Hatem et al
Egypt/CCHE57357-A-47/2020	EPI_ISL_812820	Genomics Program, Children Cancer Hospital	Genomics Program, Children Cancer Hospital	2020-06-30	Hatem et al
Egypt/CCHE57357-A-48/2020	EPI_ISL_812821	Genomics Program, Children Cancer Hospital	Genomics Program, Children Cancer Hospital	2020-07-28	Hatem et al
Egypt/CCHE57357-A-49/2020	EPI_ISL_812822	Genomics Program, Children Cancer Hospital	Genomics Program, Children Cancer Hospital	2020-07-01	Hatem et al
Egypt/CCHE57357-A-50/2020	EPI_ISL_812823	Genomics Program, Children Cancer Hospital	Genomics Program, Children Cancer Hospital	2020-07-23	Hatem et al
Egypt/CCHE57357-A-51/2020	EPI_ISL_812824	Genomics Program, Children Cancer Hospital	Genomics Program, Children Cancer Hospital	2020-07-11	Hatem et al
Egypt/CCHE57357-A-52/2020	EPI_ISL_812825	Genomics Program, Children Cancer Hospital	Genomics Program, Children Cancer Hospital	2020-07-16	Hatem et al
Egypt/CCHE57357-A-53/2020	EPI_ISL_812826	Genomics Program, Children Cancer Hospital	Genomics Program, Children Cancer Hospital	2020-06-18	Hatem et al
Egypt/CCHE57357-A-54/2020	EPI_ISL_812827	Genomics Program, Children Cancer Hospital	Genomics Program, Children Cancer Hospital	2020-07-19	Hatem et al
Egypt/CCHE57357-A-56/2020	EPI_ISL_812829	Genomics Program, Children Cancer Hospital	Genomics Program, Children Cancer Hospital	2020-06-29	Hatem et al
Egypt/CCHE57357-A-57/2020	EPI_ISL_812830	Genomics Program, Children Cancer Hospital	Genomics Program, Children Cancer Hospital	2020-08-02	Hatem et al
Egypt/CCHE57357-A-58/2020	EPI_ISL_812831	Genomics Program, Children Cancer Hospital	Genomics Program, Children Cancer Hospital	2020-07-23	Hatem et al
Egypt/CCHE57357-A-60/2020	EPI_ISL_812833	Genomics Program, Children Cancer Hospital	Genomics Program, Children Cancer Hospital	2020-06-12	Hatem et al
Egypt/CCHE57357-A-62/2020	EPI_ISL_812834	Genomics Program, Children Cancer Hospital	Genomics Program, Children Cancer Hospital	2020-08-03	Hatem et al
Egypt/CCHE57357-A-63/2020	EPI_ISL_812835	Genomics Program, Children Cancer Hospital	Genomics Program, Children Cancer Hospital	2020-07-25	Hatem et al
Egypt/CCHE57357-A-66/2020	EPI_ISL_812836	Genomics Program, Children Cancer Hospital	Genomics Program, Children Cancer Hospital	2020-06-11	Hatem et al
Egypt/CCHE57357-A-67/2020	EPI_ISL_812837	Genomics Program, Children Cancer Hospital	Genomics Program, Children Cancer Hospital	2020-07-08	Hatem et al
Egypt/CCHE57357-A-68/2020	EPI_ISL_812838	Genomics Program, Children Cancer Hospital	Genomics Program, Children Cancer Hospital	2020-06-29	Hatem et al
Egypt/CCHE57357-A-69/2020	EPI_ISL_812839	Genomics Program, Children Cancer Hospital	Genomics Program, Children Cancer Hospital	2020-06-29	Hatem et al
Egypt/CCHE57357-A-70/2020	EPI_ISL_812840	Genomics Program, Children Cancer Hospital	Genomics Program, Children Cancer Hospital	2020-07-02	Hatem et al
Egypt/CCHE57357-A-71/2020	EPI_ISL_812841	Genomics Program, Children Cancer Hospital	Genomics Program, Children Cancer Hospital	2020-07-23	Hatem et al
Egypt/CCHE57357-A-72/2020	EPI_ISL_812842	Genomics Program, Children Cancer Hospital	Genomics Program, Children Cancer Hospital	2020-06-30	Hatem et al
Egypt/CCHE57357-A-75/2020	EPI_ISL_812843	Genomics Program, Children Cancer Hospital	Genomics Program, Children Cancer Hospital	2020-07-28	Hatem et al
Egypt/CCHE57357-A-80/2020	EPI_ISL_812844	Genomics Program, Children Cancer Hospital	Genomics Program, Children Cancer Hospital	2020-08-02	Hatem et al
Egypt/CCHE57357-A-88/2020	EPI_ISL_812845	Genomics Program, Children Cancer Hospital	Genomics Program, Children Cancer Hospital	2020-07-16	Hatem et al
Egypt/CCHE57357-A-89/2020	EPI_ISL_812846	Genomics Program, Children Cancer Hospital	Genomics Program, Children Cancer Hospital	2020-08-02	Hatem et al
Egypt/CCHE57357-A-90/2020	EPI_ISL_812847	Genomics Program, Children Cancer Hospital	Genomics Program, Children Cancer Hospital	2020-06-26	Hatem et al
Egypt/CCHE57357-A-91/2020	EPI_ISL_812848	Genomics Program, Children Cancer Hospital	Genomics Program, Children Cancer Hospital	2020-06-30	Hatem et al
Egypt/CCHE57357-A-93/2020	EPI_ISL_812849	Genomics Program, Children Cancer Hospital	Genomics Program, Children Cancer Hospital	2020-07-16	Hatem et al
Egypt/CCHE57357-P-01/2020	EPI_ISL_812850	Genomics Program, Children Cancer Hospital	Genomics Program, Children Cancer Hospital	2020-06-18	Hatem et al
Egypt/CCHE57357-P-03/2020	EPI_ISL_812851	Genomics Program, Children Cancer Hospital	Genomics Program, Children Cancer Hospital	2020-08-11	Hatem et al
Egypt/CCHE57357-P-10/2020	EPI_ISL_812852	Genomics Program, Children Cancer Hospital	Genomics Program, Children Cancer Hospital	2020-08-03	Hatem et al
Egypt/CCHE57357-P-14/2020	EPI_ISL_812853	Genomics Program, Children Cancer Hospital	Genomics Program, Children Cancer Hospital	2020-06-11	Hatem et al
Egypt/CCHE57357-P-16/2020	EPI_ISL_812854	Genomics Program, Children Cancer Hospital	Genomics Program, Children Cancer Hospital	2020-06-22	Hatem et al
Egypt/CCHE57357-P-17/2020	EPI_ISL_812855	Genomics Program, Children Cancer Hospital	Genomics Program, Children Cancer Hospital	2020-07-05	Hatem et al
Egypt/CCHE57357-P-20/2020	EPI_ISL_812856	Genomics Program, Children Cancer Hospital	Genomics Program, Children Cancer Hospital	2020-06-26	Hatem et al
Egypt/CCHE57357-P-22/2020	EPI_ISL_812857	Genomics Program, Children Cancer Hospital	Genomics Program, Children Cancer Hospital	2020-08-24	Hatem et al
Egypt/CCHE57357-P-24/2020	EPI_ISL_812858	Genomics Program, Children Cancer Hospital	Genomics Program, Children Cancer Hospital	2020-06-21	Hatem et al
Egypt/CCHE57357-P-25/2020	EPI_ISL_812859	Genomics Program, Children Cancer Hospital	Genomics Program, Children Cancer Hospital	2020-07-16	Hatem et al
Egypt/CCHE57357-P-26/2020	EPI_ISL_812860	Genomics Program, Children Cancer Hospital	Genomics Program, Children Cancer Hospital	2020-06-30	Hatem et al
Egypt/CCHE57357-P-27/2020	EPI_ISL_812861	Genomics Program, Children Cancer Hospital	Genomics Program, Children Cancer Hospital	2020-07-12	Hatem et al
Egypt/CCHE57357-P-32/2020	EPI_ISL_812863	Genomics Program, Children Cancer Hospital	Genomics Program, Children Cancer Hospital	2020-06-30	Hatem et al
Egypt/CCHE57357-P-33/2020	EPI_ISL_812864	Genomics Program, Children Cancer Hospital	Genomics Program, Children Cancer Hospital	2020-07-12	Hatem et al
Egypt/CCHE57357-P-34/2020	EPI_ISL_812865	Genomics Program, Children Cancer Hospital	Genomics Program, Children Cancer Hospital	2020-08-02	Hatem et al
Egypt/CCHE57357-P-36/2020	EPI_ISL_812866	Genomics Program, Children Cancer Hospital	Genomics Program, Children Cancer Hospital	2020-07-04	Hatem et al
Egypt/CCHE57357-P-38/2020	EPI_ISL_812868	Genomics Program, Children Cancer Hospital	Genomics Program, Children Cancer Hospital	2020-06-30	Hatem et al
Egypt/CCHE57357-P-39/2020	EPI_ISL_812869	Genomics Program, Children Cancer Hospital	Genomics Program, Children Cancer Hospital	2020-07-28	Hatem et al
Egypt/CCHE57357-P-41/2020	EPI_ISL_812870	Genomics Program, Children Cancer Hospital	Genomics Program, Children Cancer Hospital	2020-07-23	Hatem et al
Egypt/CCHE57357-P-43/2020	EPI_ISL_812871	Genomics Program, Children Cancer Hospital	Genomics Program, Children Cancer Hospital	2020-07-16	Hatem et al
Egypt/CCHE57357-P-45/2020	EPI_ISL_812872	Genomics Program, Children Cancer Hospital	Genomics Program, Children Cancer Hospital	2020-06-26	Hatem et al
Egypt/CPHL-NRC-1/2020	EPI_ISL_794601	Central Laboratories, Egyptian Ministry of Health and Population	Central Laboratories, Egyptian Ministry of Health and Population	2020-06-10	Kayed et al
Egypt/CPHL-NRC-10/2020	EPI_ISL_794599	Central Laboratories, Egyptian Ministry of Health and Population	Central Laboratories, Egyptian Ministry of Health and Population	2020-04-12	Roshdy et al
Egypt/CPHL-NRC-14/2020	EPI_ISL_794598	Central Laboratories, Egyptian Ministry of Health and Population	Central Laboratories, Egyptian Ministry of Health and Population	2020-06-02	Roshdy et al
Egypt/CPHL-NRC-15/2020	EPI_ISL_794597	Central Laboratories, Egyptian Ministry of Health and Population	Central Laboratories, Egyptian Ministry of Health and Population	2020-06-04	Roshdy et al
Egypt/CPHL-NRC-16/2020	EPI_ISL_794596	Central Laboratories, Egyptian Ministry of Health and Population	Central Laboratories, Egyptian Ministry of Health and Population	2020-05-06	Roshdy et al
Egypt/CPHL-NRC-17/2020	EPI_ISL_794595	Central Laboratories, Egyptian Ministry of Health and Population	Central Laboratories, Egyptian Ministry of Health and Population	2020-03-25	Roshdy et al
Egypt/CPHL-NRC-18/2020	EPI_ISL_794594	Central Laboratories, Egyptian Ministry of Health and Population	Central Laboratories, Egyptian Ministry of Health and Population	2020-03-25	Roshdy et al
Egypt/CPHL-NRC-20/2020	EPI_ISL_794593	Central Laboratories, Egyptian Ministry of Health and Population	Central Laboratories, Egyptian Ministry of Health and Population	2020-03-13	Roshdy et al
Egypt/CPHL-NRC-21/2020	EPI_ISL_794604	Central Laboratories, Egyptian Ministry of Health and Population	Central Laboratories, Egyptian Ministry of Health and Population	2020-03-13	Kayed et al
Egypt/CPHL-NRC-22/2020	EPI_ISL_794603	Central Laboratories, Egyptian Ministry of Health and Population	Central Laboratories, Egyptian Ministry of Health and Population	2020-03-13	Kayed et al
Egypt/CPHL-NRC-23/2020	EPI_ISL_794602	Central Laboratories, Egyptian Ministry of Health and Population	Central Laboratories, Egyptian Ministry of Health and Population	2020-03-13	Kayed et al
Egypt/CPHL-NRC-3/2020	EPI_ISL_794600	Central Laboratories, Egyptian Ministry of Health and Population	Central Laboratories, Egyptian Ministry of Health and Population	2020-04-05	Kayed et al
Egypt/CPHL-NRC-4/2020	EPI_ISL_794608	Central Public Health Laboratories, Egyptian Ministry of Health and Population	Central Public Health Laboratories, Egyptian Ministry of Health and Population	2020-04-07	El-Shesheny et al
Egypt/CPHL-NRC-6/2020	EPI_ISL_794606	Central Public Health Laboratories, Egyptian Ministry of Health and Population	Central Public Health Laboratories, Egyptian Ministry of Health and Population	2020-03-15	El-Shesheny et al
Egypt/CUNCI-7I026/2020	EPI_ISL_524427	Egyptian National Cancer Institute (ENCI)	Egyptian National Cancer Institute (ENCI)	2020-07-19	Zekri et al
Egypt/CUNCI-7I028/2020	EPI_ISL_524426	Egyptian National Cancer Institute (ENCI)	Egyptian National Cancer Institute (ENCI)	2020-07-19	Zekri et al
Egypt/CUNCI-HGC002/2020	EPI_ISL_468045	Egyptian National Cancer Institute (ENCI)	Egyptian National Cancer Institute (ENCI)	2020-05-02	Zekri et al
Egypt/CUNCI-HGC002-2/2020	EPI_ISL_469275	Egyptian National Cancer Institute (ENCI)	Human Genome Center	2020-05-02	Zekri et al
Egypt/CUNCI-HGC003/2020	EPI_ISL_468049	Egyptian National Cancer Institute (ENCI)	Egyptian National Cancer Institute (ENCI)	2020-05-02	Zekri et al
Egypt/CUNCI-HGC004/2020	EPI_ISL_468048	Egyptian National Cancer Institute (ENCI)	Egyptian National Cancer Institute (ENCI)	2020-05-02	Zekri et al
Egypt/CUNCI-HGC005/2020	EPI_ISL_468052	Egyptian National Cancer Institute (ENCI)	Egyptian National Cancer Institute (ENCI)	2020-05-02	Zekri et al
Egypt/CUNCI-HGC006/2020	EPI_ISL_468050	Egyptian National Cancer Institute (ENCI)	Egyptian National Cancer Institute (ENCI)	2020-05-02	Zekri et al
Egypt/CUNCI-HGC007/2020	EPI_ISL_468046	Egyptian National Cancer Institute (ENCI)	Egyptian National Cancer Institute (ENCI)	2020-05-02	Zekri et al
Egypt/CUNCI-HGC007-2/2020	EPI_ISL_468054	Egyptian National Cancer Institute (ENCI)	Egyptian National Cancer Institute (ENCI)	2020-05-02	Zekri et al
Egypt/CUNCI-HGC008/2020	EPI_ISL_468044	Egyptian National Cancer Institute (ENCI)	Egyptian National Cancer Institute (ENCI)	2020-05-02	Zekri et al
Egypt/CUNCI-HGC010/2020	EPI_ISL_468055	Egyptian National Cancer Institute (ENCI)	Egyptian National Cancer Institute (ENCI)	2020-05-02	Zekri et al
Egypt/CUNCI-HGC011/2020	EPI_ISL_468059	Egyptian National Cancer Institute (ENCI)	Egyptian National Cancer Institute (ENCI)	2020-05-02	Zekri et al
Egypt/CUNCI-HGC012/2020	EPI_ISL_468051	Egyptian National Cancer Institute (ENCI)	Egyptian National Cancer Institute (ENCI)	2020-05-02	Zekri et al
Egypt/CUNCI-HGC013/2020	EPI_ISL_468047	Egyptian National Cancer Institute (ENCI)	Egyptian National Cancer Institute (ENCI)	2020-05-02	Zekri et al
Egypt/CUNCI-HGC014/2020	EPI_ISL_468060	Egyptian National Cancer Institute (ENCI)	Egyptian National Cancer Institute (ENCI)	2020-05-02	Zekri et al
Egypt/CUNCI-HGC015/2020	EPI_ISL_468056	Egyptian National Cancer Institute (ENCI)	Egyptian National Cancer Institute (ENCI)	2020-05-02	Zekri et al
Egypt/CUNCI-HGC023/2020	EPI_ISL_468057	Egyptian National Cancer Institute (ENCI)	Egyptian National Cancer Institute (ENCI)	2020-05-02	Zekri et al
Egypt/CUNCI-HGC09I025/2020	EPI_ISL_907094	Cancer Biology Department, National Cancer Institute	Cancer Biology Department, National Cancer Institute	2020-12-25	Zekri et al
Egypt/CUNCI-HGC09I030/2020	EPI_ISL_907095	Cancer Biology Department, National Cancer Institute	Cancer Biology Department, National Cancer Institute	2020-12-25	Zekri et al
Egypt/CUNCI-HGC09I039/2020	EPI_ISL_907096	Cancer Biology Department, National Cancer Institute	Cancer Biology Department, National Cancer Institute	2020-12-25	Zekri et al
Egypt/CUNCI-HGC10I010/2020	EPI_ISL_907090	Cancer Biology Department, National Cancer Institute	Cancer Biology Department, National Cancer Institute	2020-12-25	Zekri et al
Egypt/CUNCI-HGC10I014/2020	EPI_ISL_907092	Cancer Biology Department, National Cancer Institute	Cancer Biology Department, National Cancer Institute	2020-12-25	Zekri et al
Egypt/CUNCI-HGC10I021/2020	EPI_ISL_907099	Cancer Biology Department, National Cancer Institute	Cancer Biology Department, National Cancer Institute	2020-12-25	Zekri et al
Egypt/CUNCI-HGC10I024/2020	EPI_ISL_862785	Cancer Biology Department, National Cancer Institute	Cancer Biology Department, National Cancer Institute	2020-12-25	Zekri et al
Egypt/CUNCI-HGC11I003/2021	EPI_ISL_907093	Cancer Biology Department, National Cancer Institute	Cancer Biology Department, National Cancer Institute	2021-01-03	Zekri et al
Egypt/CUNCI-HGC11I004/2021	EPI_ISL_862786	Cancer Biology Department, National Cancer Institute	Cancer Biology Department, National Cancer Institute	2021-01-03	Zekri et al
Egypt/CUNCI-HGC11I005/2021	EPI_ISL_862787	Cancer Biology Department, National Cancer Institute	Cancer Biology Department, National Cancer Institute	2021-01-03	Zekri et al
Egypt/CUNCI-HGC11I006/2021	EPI_ISL_862788	Cancer Biology Department, National Cancer Institute	Cancer Biology Department, National Cancer Institute	2021-01-03	Zekri et al
Egypt/CUNCI-HGC11I007/2021	EPI_ISL_907101	Cancer Biology Department, National Cancer Institute	Cancer Biology Department, National Cancer Institute	2021-01-03	Zekri et al
Egypt/CUNCI-HGC11I008/2021	EPI_ISL_862789	Cancer Biology Department, National Cancer Institute	Cancer Biology Department, National Cancer Institute	2021-01-03	Zekri et al
Egypt/CUNCI-HGC11I009/2021	EPI_ISL_862790	Cancer Biology Department, National Cancer Institute	Cancer Biology Department, National Cancer Institute	2021-01-03	Zekri et al
Egypt/CUNCI-HGC11I010/2021	EPI_ISL_862791	Cancer Biology Department, National Cancer Institute	Cancer Biology Department, National Cancer Institute	2021-01-03	Zekri et al
Egypt/CUNCI-HGC11I011/2021	EPI_ISL_907102	Cancer Biology Department, National Cancer Institute	Cancer Biology Department, National Cancer Institute	2021-01-03	Zekri et al
Egypt/CUNCI-HGC11I013/2021	EPI_ISL_862792	Cancer Biology Department, National Cancer Institute	Cancer Biology Department, National Cancer Institute	2021-01-03	Zekri et al
Egypt/CUNCI-HGC11I014/2021	EPI_ISL_862793	Cancer Biology Department, National Cancer Institute	Cancer Biology Department, National Cancer Institute	2021-01-03	Zekri et al
Egypt/CUNCI-HGC11I021/2021	EPI_ISL_907104	Cancer Biology Department, National Cancer Institute	Cancer Biology Department, National Cancer Institute	2021-01-03	Zekri et al
Egypt/CUNCI-HGC11I022/2021	EPI_ISL_862795	Cancer Biology Department, National Cancer Institute	Cancer Biology Department, National Cancer Institute	2021-01-03	Zekri et al
Egypt/CUNCI-HGC11I025/2021	EPI_ISL_907107	Cancer Biology Department, National Cancer Institute	Cancer Biology Department, National Cancer Institute	2021-01-03	Zekri et al
Egypt/CUNCI-HGC11I026/2021	EPI_ISL_862796	Cancer Biology Department, National Cancer Institute	Cancer Biology Department, National Cancer Institute	2021-01-03	Zekri et al
Egypt/CUNCI-HGC11I027/2021	EPI_ISL_862797	Cancer Biology Department, National Cancer Institute	Cancer Biology Department, National Cancer Institute	2021-01-03	Zekri et al
Egypt/CUNCI-HGC11I028/2021	EPI_ISL_862798	Cancer Biology Department, National Cancer Institute	Cancer Biology Department, National Cancer Institute	2021-01-03	Zekri et al
Egypt/CUNCI-HGC11I029/2021	EPI_ISL_862799	Cancer Biology Department, National Cancer Institute	Cancer Biology Department, National Cancer Institute	2021-01-03	Zekri et al
Egypt/CUNCI-HGC11I030/2021	EPI_ISL_907108	Cancer Biology Department, National Cancer Institute	Cancer Biology Department, National Cancer Institute	2021-01-03	Zekri et al
Egypt/CUNCI-HGC11I033/2021	EPI_ISL_862802	Cancer Biology Department, National Cancer Institute	Cancer Biology Department, National Cancer Institute	2021-01-03	Zekri et al
Egypt/CUNCI-HGC11I034/2021	EPI_ISL_862803	Cancer Biology Department, National Cancer Institute	Cancer Biology Department, National Cancer Institute	2021-01-03	Zekri et al
Egypt/CUNCI-HGC11I035/2021	EPI_ISL_862804	Cancer Biology Department, National Cancer Institute	Cancer Biology Department, National Cancer Institute	2021-01-03	Zekri et al
Egypt/CUNCI-HGC11I036/2021	EPI_ISL_862805	Cancer Biology Department, National Cancer Institute	Cancer Biology Department, National Cancer Institute	2021-01-03	Zekri et al
Egypt/CUNCI-HGC11I039/2021	EPI_ISL_907110	Cancer Biology Department, National Cancer Institute	Cancer Biology Department, National Cancer Institute	2021-01-03	Zekri et al
Egypt/CUNCI-HGC11I040/2021	EPI_ISL_862806	Cancer Biology Department, National Cancer Institute	Cancer Biology Department, National Cancer Institute	2021-01-03	Zekri et al
Egypt/CUNCI-HGC11I041/2021	EPI_ISL_862807	Cancer Biology Department, National Cancer Institute	Cancer Biology Department, National Cancer Institute	2021-01-03	Zekri et al
Egypt/CUNCI-HGC11I042/2021	EPI_ISL_862808	Cancer Biology Department, National Cancer Institute	Cancer Biology Department, National Cancer Institute	2021-01-03	Zekri et al
Egypt/CUNCI-HGC11I046/2021	EPI_ISL_907111	Cancer Biology Department, National Cancer Institute	Cancer Biology Department, National Cancer Institute	2021-01-03	Zekri et al
Egypt/CUNCI-HGC11I049/2021	EPI_ISL_862811	Cancer Biology Department, National Cancer Institute	Cancer Biology Department, National Cancer Institute	2021-01-03	Zekri et al
Egypt/CUNCI-HGC11I050/2021	EPI_ISL_907112	Cancer Biology Department, National Cancer Institute	Cancer Biology Department, National Cancer Institute	2021-01-03	Zekri et al
Egypt/CUNCI-HGC11I052/2021	EPI_ISL_862812	Cancer Biology Department, National Cancer Institute	Cancer Biology Department, National Cancer Institute	2021-01-03	Zekri et al
Egypt/CUNCI-HGC11I053/2021	EPI_ISL_862813	Cancer Biology Department, National Cancer Institute	Cancer Biology Department, National Cancer Institute	2021-01-03	Zekri et al
Egypt/CUNCI-HGC12I003/2021	EPI_ISL_890196	Cancer Biology Department, National Cancer Institute	Cancer Biology Department, National Cancer Institute	2021-01-09	Zekri et al
Egypt/CUNCI-HGC12I007/2021	EPI_ISL_890199	Cancer Biology Department, National Cancer Institute	Cancer Biology Department, National Cancer Institute	2021-01-09	Zekri et al
Egypt/CUNCI-HGC12I008/2021	EPI_ISL_890200	Cancer Biology Department, National Cancer Institute	Cancer Biology Department, National Cancer Institute	2021-01-09	Zekri et al
Egypt/CUNCI-HGC12I011/2021	EPI_ISL_890203	Cancer Biology Department, National Cancer Institute	Cancer Biology Department, National Cancer Institute	2021-01-09	Zekri et al
Egypt/CUNCI-HGC12I014/2021	EPI_ISL_890206	Cancer Biology Department, National Cancer Institute	Cancer Biology Department, National Cancer Institute	2021-01-09	Zekri et al
Egypt/CUNCI-HGC12I016/2021	EPI_ISL_890207	Cancer Biology Department, National Cancer Institute	Cancer Biology Department, National Cancer Institute	2021-01-09	Zekri et al
Egypt/CUNCI-HGC12I021/2021	EPI_ISL_890208	Cancer Biology Department, National Cancer Institute	Cancer Biology Department, National Cancer Institute	2021-01-09	Zekri et al
Egypt/CUNCI-HGC12I022/2021	EPI_ISL_890209	Cancer Biology Department, National Cancer Institute	Cancer Biology Department, National Cancer Institute	2021-01-09	Zekri et al
Egypt/CUNCI-HGC12I023/2021	EPI_ISL_890210	Cancer Biology Department, National Cancer Institute	Cancer Biology Department, National Cancer Institute	2021-01-09	Zekri et al
Egypt/CUNCI-HGC12I024/2021	EPI_ISL_907115	Cancer Biology Department, National Cancer Institute	Cancer Biology Department, National Cancer Institute	2021-01-03	Zekri et al
Egypt/CUNCI-HGC12I025/2021	EPI_ISL_907116	Cancer Biology Department, National Cancer Institute	Cancer Biology Department, National Cancer Institute	2021-01-03	Zekri et al
Egypt/CUNCI-HGC12I031/2021	EPI_ISL_890214	Cancer Biology Department, National Cancer Institute	Cancer Biology Department, National Cancer Institute	2021-01-09	Zekri et al
Egypt/CUNCI-HGC12I037/2021	EPI_ISL_890220	Cancer Biology Department, National Cancer Institute	Cancer Biology Department, National Cancer Institute	2021-01-09	Zekri et al
Egypt/CUNCI-HGC12I039/2021	EPI_ISL_890222	Cancer Biology Department, National Cancer Institute	Cancer Biology Department, National Cancer Institute	2021-01-09	Zekri et al
Egypt/CUNCI-HGC12I040/2021	EPI_ISL_907117	Cancer Biology Department, National Cancer Institute	Cancer Biology Department, National Cancer Institute	2021-01-03	Zekri et al
Egypt/CUNCI-HGC12I042/2021	EPI_ISL_890224	Cancer Biology Department, National Cancer Institute	Cancer Biology Department, National Cancer Institute	2021-01-09	Zekri et al
Egypt/CUNCI-HGC12I043/2021	EPI_ISL_890225	Cancer Biology Department, National Cancer Institute	Cancer Biology Department, National Cancer Institute	2021-01-09	Zekri et al
Egypt/CUNCI-HGC12I045/2021	EPI_ISL_890226	Cancer Biology Department, National Cancer Institute	Cancer Biology Department, National Cancer Institute	2021-01-09	Zekri et al
Egypt/CUNCI-HGC12I047/2021	EPI_ISL_890227	Cancer Biology Department, National Cancer Institute	Cancer Biology Department, National Cancer Institute	2021-01-09	Zekri et al
Egypt/CUNCI-HGC12I048/2021	EPI_ISL_890228	Cancer Biology Department, National Cancer Institute	Cancer Biology Department, National Cancer Institute	2021-01-09	Zekri et al
Egypt/CUNCI-HGC12I050/2021	EPI_ISL_890229	Cancer Biology Department, National Cancer Institute	Cancer Biology Department, National Cancer Institute	2021-01-09	Zekri et al
Egypt/CUNCI-HGC12I052/2021	EPI_ISL_890230	Cancer Biology Department, National Cancer Institute	Cancer Biology Department, National Cancer Institute	2021-01-09	Zekri et al
Egypt/CUNCI-HGC3I011/2020	EPI_ISL_479697	Egyptian National Cancer Institute (ENCI)	Egyptian National Cancer Institute (ENCI)	2020-06-02	Zekri et al
Egypt/CUNCI-HGC3I012/2020	EPI_ISL_479693	Egyptian National Cancer Institute (ENCI)	Egyptian National Cancer Institute (ENCI)	2020-06-02	Zekri et al
Egypt/CUNCI-HGC3I013/2020	EPI_ISL_479694	Egyptian National Cancer Institute (ENCI)	Egyptian National Cancer Institute (ENCI)	2020-06-02	Zekri et al
Egypt/CUNCI-HGC3I014/2020	EPI_ISL_479696	Egyptian National Cancer Institute (ENCI)	Egyptian National Cancer Institute (ENCI)	2020-06-02	Zekri et al
Egypt/CUNCI-HGC3I02/2020	EPI_ISL_479686	Egyptian National Cancer Institute (ENCI)	Egyptian National Cancer Institute (ENCI)	2020-06-02	Zekri et al
Egypt/CUNCI-HGC3I023/2020	EPI_ISL_479695	Egyptian National Cancer Institute (ENCI)	Egyptian National Cancer Institute (ENCI)	2020-06-02	Zekri et al
Egypt/CUNCI-HGC3I025/2020	EPI_ISL_479691	Egyptian National Cancer Institute (ENCI)	Egyptian National Cancer Institute (ENCI)	2020-06-02	Zekri et al
Egypt/CUNCI-HGC3I03/2020	EPI_ISL_479687	Egyptian National Cancer Institute (ENCI)	Egyptian National Cancer Institute (ENCI)	2020-06-02	Zekri et al
Egypt/CUNCI-HGC3I05/2020	EPI_ISL_479690	Egyptian National Cancer Institute (ENCI)	Egyptian National Cancer Institute (ENCI)	2020-06-02	Zekri et al
Egypt/CUNCI-HGC3I06/2020	EPI_ISL_479688	Egyptian National Cancer Institute (ENCI)	Egyptian National Cancer Institute (ENCI)	2020-06-02	Zekri et al
Egypt/CUNCI-HGC3I07/2020	EPI_ISL_479689	Egyptian National Cancer Institute (ENCI)	Egyptian National Cancer Institute (ENCI)	2020-06-02	Zekri et al
Egypt/CUNCI-HGC3I08/2020	EPI_ISL_479698	Egyptian National Cancer Institute (ENCI)	Egyptian National Cancer Institute (ENCI)	2020-06-02	Zekri et al
Egypt/CUNCI-HGC4I003/2020	EPI_ISL_479699	Egyptian National Cancer Institute (ENCI)	Egyptian National Cancer Institute (ENCI)	2020-06-02	Zekri et al
Egypt/CUNCI-HGC4I004/2020	EPI_ISL_479700	Egyptian National Cancer Institute (ENCI)	Egyptian National Cancer Institute (ENCI)	2020-06-02	Zekri et al
Egypt/CUNCI-HGC4I015/2020	EPI_ISL_479728	Egyptian National Cancer Institute (ENCI)	Egyptian National Cancer Institute (ENCI)	2020-06-02	Zekri et al
Egypt/CUNCI-HGC4I022/2020	EPI_ISL_479705	Egyptian National Cancer Institute (ENCI)	Egyptian National Cancer Institute (ENCI)	2020-06-02	Zekri et al
Egypt/CUNCI-HGC4I023/2020	EPI_ISL_479729	Egyptian National Cancer Institute (ENCI)	Egyptian National Cancer Institute (ENCI)	2020-06-02	Zekri et al
Egypt/CUNCI-HGC4I025/2020	EPI_ISL_479706	Egyptian National Cancer Institute (ENCI)	Egyptian National Cancer Institute (ENCI)	2020-06-02	Zekri et al
Egypt/CUNCI-HGC4I026/2020	EPI_ISL_479702	Egyptian National Cancer Institute (ENCI)	Egyptian National Cancer Institute (ENCI)	2020-06-02	Zekri et al
Egypt/CUNCI-HGC4I029/2020	EPI_ISL_479701	Egyptian National Cancer Institute (ENCI)	Egyptian National Cancer Institute (ENCI)	2020-06-02	Zekri et al
Egypt/CUNCI-HGC4I030/2020	EPI_ISL_479703	Egyptian National Cancer Institute (ENCI)	Egyptian National Cancer Institute (ENCI)	2020-06-02	Zekri et al
Egypt/CUNCI-HGC4I031/2020	EPI_ISL_479707	Egyptian National Cancer Institute (ENCI)	Egyptian National Cancer Institute (ENCI)	2020-06-02	Zekri et al
Egypt/CUNCI-HGC4I032/2020	EPI_ISL_479709	Egyptian National Cancer Institute (ENCI)	Egyptian National Cancer Institute (ENCI)	2020-06-02	Zekri et al
Egypt/CUNCI-HGC4I033/2020	EPI_ISL_479704	Egyptian National Cancer Institute (ENCI)	Egyptian National Cancer Institute (ENCI)	2020-06-02	Zekri et al
Egypt/CUNCI-HGC4I034/2020	EPI_ISL_479708	Egyptian National Cancer Institute (ENCI)	Egyptian National Cancer Institute (ENCI)	2020-06-02	Zekri et al
Egypt/CUNCI-HGC5I003/2020	EPI_ISL_479711	Egyptian National Cancer Institute (ENCI)	Egyptian National Cancer Institute (ENCI)	2020-06-02	Zekri et al
Egypt/CUNCI-HGC5I010/2020	EPI_ISL_479730	Egyptian National Cancer Institute (ENCI)	Egyptian National Cancer Institute (ENCI)	2020-06-02	Zekri et al
Egypt/CUNCI-HGC5I011/2020	EPI_ISL_479712	Egyptian National Cancer Institute (ENCI)	Egyptian National Cancer Institute (ENCI)	2020-06-02	Zekri et al
Egypt/CUNCI-HGC5I012/2020	EPI_ISL_479713	Egyptian National Cancer Institute (ENCI)	Egyptian National Cancer Institute (ENCI)	2020-06-02	Zekri et al
Egypt/CUNCI-HGC5I014/2020	EPI_ISL_479714	Egyptian National Cancer Institute (ENCI)	Egyptian National Cancer Institute (ENCI)	2020-06-02	Zekri et al
Egypt/CUNCI-HGC5I015/2020	EPI_ISL_475722	Egyptian National Cancer Institute (ENCI)	Egyptian National Cancer Institute (ENCI)	2020-05-02	Zekri et al
Egypt/CUNCI-HGC5I016/2020	EPI_ISL_479731	Egyptian National Cancer Institute (ENCI)	Egyptian National Cancer Institute (ENCI)	2020-06-02	Zekri et al
Egypt/CUNCI-HGC5I022/2020	EPI_ISL_479715	Egyptian National Cancer Institute (ENCI)	Egyptian National Cancer Institute (ENCI)	2020-06-02	Zekri et al
Egypt/CUNCI-HGC5I026/2020	EPI_ISL_479735	Egyptian National Cancer Institute (ENCI)	Egyptian National Cancer Institute (ENCI)	2020-06-02	Zekri et al
Egypt/CUNCI-HGC5I029/2020	EPI_ISL_479734	Egyptian National Cancer Institute (ENCI)	Egyptian National Cancer Institute (ENCI)	2020-06-02	Zekri et al
Egypt/CUNCI-HGC5I030/2020	EPI_ISL_479721	Egyptian National Cancer Institute (ENCI)	Egyptian National Cancer Institute (ENCI)	2020-06-02	Zekri et al
Egypt/CUNCI-HGC5I034/2020	EPI_ISL_479720	Egyptian National Cancer Institute (ENCI)	Egyptian National Cancer Institute (ENCI)	2020-06-02	Zekri et al
Egypt/CUNCI-HGC6I002/2020	EPI_ISL_479719	Egyptian National Cancer Institute (ENCI)	Egyptian National Cancer Institute (ENCI)	2020-06-02	Zekri et al
Egypt/CUNCI-HGC6I003/2020	EPI_ISL_479718	Egyptian National Cancer Institute (ENCI)	Egyptian National Cancer Institute (ENCI)	2020-06-02	Zekri et al
Egypt/CUNCI-HGC6I009/2020	EPI_ISL_479726	Egyptian National Cancer Institute (ENCI)	Egyptian National Cancer Institute (ENCI)	2020-06-02	Zekri et al
Egypt/CUNCI-HGC6I010/2020	EPI_ISL_478672	Egyptian National Cancer Institute (ENCI)	Egyptian National Cancer Institute (ENCI)	2020-06-02	Zekri et al
Egypt/CUNCI-HGC6I011/2020	EPI_ISL_479727	Egyptian National Cancer Institute (ENCI)	Egyptian National Cancer Institute (ENCI)	2020-06-02	Zekri et al
Egypt/CUNCI-HGC6I015/2020	EPI_ISL_479725	Egyptian National Cancer Institute (ENCI)	Egyptian National Cancer Institute (ENCI)	2020-06-02	Zekri et al
Egypt/CUNCI-HGC6I016/2020	EPI_ISL_475723	Egyptian National Cancer Institute (ENCI)	Egyptian National Cancer Institute (ENCI)	2020-06-02	Zekri et al
Egypt/CUNCI-HGC6I024/2020	EPI_ISL_479732	Egyptian National Cancer Institute (ENCI)	Egyptian National Cancer Institute (ENCI)	2020-06-02	Zekri et al
Egypt/CUNCI-HGC6I026/2020	EPI_ISL_479724	Egyptian National Cancer Institute (ENCI)	Egyptian National Cancer Institute (ENCI)	2020-06-02	Zekri et al
Egypt/CUNCI-HGC6I029/2020	EPI_ISL_477161	Egyptian National Cancer Institute (ENCI)	Egyptian National Cancer Institute (ENCI)	2020-06-02	Zekri et al
Egypt/CUNCI-HGC6I031/2020	EPI_ISL_475724	Egyptian National Cancer Institute (ENCI)	Egyptian National Cancer Institute (ENCI)	2020-06-02	Zekri et al
Egypt/CUNCI-HGC6I032/2020	EPI_ISL_479733	Egyptian National Cancer Institute (ENCI)	Egyptian National Cancer Institute (ENCI)	2020-06-02	Zekri et al
Egypt/CUNCI-HGC6I033/2020	EPI_ISL_479723	Egyptian National Cancer Institute (ENCI)	Egyptian National Cancer Institute (ENCI)	2020-06-02	Zekri et al
Egypt/CUNCI-HGC7I01/2020	EPI_ISL_529141	Egyptian National Cancer Institute (ENCI)	Egyptian National Cancer Institute (ENCI)	2020-07-19	Zekri et al
Egypt/CUNCI-HGC7I010/2020	EPI_ISL_576371	Cancer Biology Department, National Cancer Institute	Cancer Biology Department, National Cancer Institute	2020-07-19	Zekri et al
Egypt/CUNCI-HGC7I02/2020	EPI_ISL_529142	Egyptian National Cancer Institute (ENCI)	Egyptian National Cancer Institute (ENCI)	2020-07-19	Zekri et al
Egypt/CUNCI-HGC7I023/2020	EPI_ISL_576372	Cancer Biology Department, National Cancer Institute	Cancer Biology Department, National Cancer Institute	2020-07-19	Zekri et al
Egypt/CUNCI-HGC7I025/2020	EPI_ISL_576373	Cancer Biology Department, National Cancer Institute	Cancer Biology Department, National Cancer Institute	2020-07-19	Zekri et al
Egypt/CUNCI-HGC7I029/2020	EPI_ISL_529143	Egyptian National Cancer Institute (ENCI)	Egyptian National Cancer Institute (ENCI)	2020-07-19	Zekri et al
Egypt/CUNCI-HGC7I030/2020	EPI_ISL_529144	Egyptian National Cancer Institute (ENCI)	Egyptian National Cancer Institute (ENCI)	2020-07-19	Zekri et al
Egypt/CUNCI-HGC7I07/2020	EPI_ISL_529145	Egyptian National Cancer Institute (ENCI)	Egyptian National Cancer Institute (ENCI)	2020-07-19	Zekri et al
Egypt/CUNCI-HGC8I025/2020	EPI_ISL_857315	Cancer Biology Department, National Cancer Institute	Cancer Biology Department, National Cancer Institute	2020-12-25	Zekri et al
Egypt/CUNCI-HGC8I031/2020	EPI_ISL_857316	Cancer Biology Department, National Cancer Institute	Cancer Biology Department, National Cancer Institute	2020-12-25	Zekri et al
Egypt/CUNCI-HGC8I032/2020	EPI_ISL_857317	Cancer Biology Department, National Cancer Institute	Cancer Biology Department, National Cancer Institute	2020-12-25	Zekri et al
Egypt/CUNCI-HGC8I033/2020	EPI_ISL_907086	Cancer Biology Department, National Cancer Institute	Cancer Biology Department, National Cancer Institute	2020-12-25	Zekri et al
Egypt/CUNCI-HGC8I034/2020	EPI_ISL_857319	Cancer Biology Department, National Cancer Institute	Cancer Biology Department, National Cancer Institute	2020-12-25	Zekri et al
Egypt/CUNCI-HGC8I035/2020	EPI_ISL_857318	Cancer Biology Department, National Cancer Institute	Cancer Biology Department, National Cancer Institute	2020-12-25	Zekri et al
Egypt/CUNCI-HGC8I036/2020	EPI_ISL_857320	Cancer Biology Department, National Cancer Institute	Cancer Biology Department, National Cancer Institute	2020-12-25	Zekri et al
Egypt/CUNCI-HGC8I037/2020	EPI_ISL_857321	Cancer Biology Department, National Cancer Institute	Cancer Biology Department, National Cancer Institute	2020-12-25	Zekri et al
Egypt/CUNCI-HGC8I040/2020	EPI_ISL_857322	Cancer Biology Department, National Cancer Institute	Cancer Biology Department, National Cancer Institute	2020-12-25	Zekri et al
Egypt/CUNCI-HGC9I004/2020	EPI_ISL_857324	Cancer Biology Department, National Cancer Institute	Cancer Biology Department, National Cancer Institute	2020-12-25	Zekri et al
Egypt/CUNCI-HGC9I007/2020	EPI_ISL_857325	Cancer Biology Department, National Cancer Institute	Cancer Biology Department, National Cancer Institute	2020-12-25	Zekri et al
Egypt/CUNCI-HGC9I010/2020	EPI_ISL_857326	Cancer Biology Department, National Cancer Institute	Cancer Biology Department, National Cancer Institute	2020-12-25	Zekri et al
Egypt/CUNCI-HGC9I012/2020	EPI_ISL_857329	Cancer Biology Department, National Cancer Institute	Cancer Biology Department, National Cancer Institute	2020-12-25	Zekri et al
Egypt/CUNCI-HGC9I013/2020	EPI_ISL_857328	Cancer Biology Department, National Cancer Institute	Cancer Biology Department, National Cancer Institute	2020-12-25	Zekri et al
Egypt/CUNCI-HGC9I014/2020	EPI_ISL_907087	Cancer Biology Department, National Cancer Institute	Cancer Biology Department, National Cancer Institute	2020-12-25	Zekri et al
Egypt/CUNCI-HGC9I015/2020	EPI_ISL_907088	Cancer Biology Department, National Cancer Institute	Cancer Biology Department, National Cancer Institute	2020-12-25	Zekri et al
Egypt/CUNCI-HGC9I016/2020	EPI_ISL_857342	Cancer Biology Department, National Cancer Institute	Cancer Biology Department, National Cancer Institute	2020-12-25	Zekri et al
Egypt/CUNCI-HGC9I021/2020	EPI_ISL_857339	Cancer Biology Department, National Cancer Institute	Cancer Biology Department, National Cancer Institute	2020-12-25	Zekri et al
Egypt/CUNCI-HGC9I022/2020	EPI_ISL_857332	Cancer Biology Department, National Cancer Institute	Cancer Biology Department, National Cancer Institute	2020-12-25	Zekri et al
Egypt/CUNCI-HGC9I023/2020	EPI_ISL_857330	Cancer Biology Department, National Cancer Institute	Cancer Biology Department, National Cancer Institute	2020-12-25	Zekri et al
Egypt/CUNCI-HGC9I024/2020	EPI_ISL_857341	Cancer Biology Department, National Cancer Institute	Cancer Biology Department, National Cancer Institute	2020-12-25	Zekri et al
Egypt/CUNCI-HGC9I025/2020	EPI_ISL_862784	Cancer Biology Department, National Cancer Institute	Cancer Biology Department, National Cancer Institute	2020-12-25	Zekri et al
Egypt/CUNCI-HGC9I027/2020	EPI_ISL_857345	Cancer Biology Department, National Cancer Institute	Cancer Biology Department, National Cancer Institute	2020-12-25	Zekri et al
Egypt/CUNCI-HGC9I028/2020	EPI_ISL_857334	Cancer Biology Department, National Cancer Institute	Cancer Biology Department, National Cancer Institute	2020-12-25	Zekri et al
Egypt/CUNCI-HGC9I029/2020	EPI_ISL_857333	Cancer Biology Department, National Cancer Institute	Cancer Biology Department, National Cancer Institute	2020-12-25	Zekri et al
Egypt/CUNCI-HGC9I030/2020	EPI_ISL_862783	Cancer Biology Department, National Cancer Institute	Cancer Biology Department, National Cancer Institute	2020-12-25	Zekri et al
Egypt/CUNCI-HGC9I031/2020	EPI_ISL_857338	Cancer Biology Department, National Cancer Institute	Cancer Biology Department, National Cancer Institute	2020-12-25	Zekri et al
Egypt/CUNCI-HGC9I032/2020	EPI_ISL_857344	Cancer Biology Department, National Cancer Institute	Cancer Biology Department, National Cancer Institute	2020-12-25	Zekri et al
Egypt/CUNCI-HGC9I033/2020	EPI_ISL_857340	Cancer Biology Department, National Cancer Institute	Cancer Biology Department, National Cancer Institute	2020-12-25	Zekri et al
Egypt/CUNCI-HGC9I034/2020	EPI_ISL_857343	Cancer Biology Department, National Cancer Institute	Cancer Biology Department, National Cancer Institute	2020-12-25	Zekri et al
Egypt/CUNCI-HGC9I035/2020	EPI_ISL_857331	Cancer Biology Department, National Cancer Institute	Cancer Biology Department, National Cancer Institute	2020-12-25	Zekri et al
Egypt/CUNCI-HGC9I036/2020	EPI_ISL_857336	Cancer Biology Department, National Cancer Institute	Cancer Biology Department, National Cancer Institute	2020-12-25	Zekri et al
Egypt/CUNCI-HGC9I037/2020	EPI_ISL_857337	Cancer Biology Department, National Cancer Institute	Cancer Biology Department, National Cancer Institute	2020-12-25	Zekri et al
Egypt/CUNCI-HGC9I038/2020	EPI_ISL_857347	Cancer Biology Department, National Cancer Institute	Cancer Biology Department, National Cancer Institute	2020-12-25	Zekri et al
Egypt/CUNCI-HGC9I040/2020	EPI_ISL_907089	Cancer Biology Department, National Cancer Institute	Cancer Biology Department, National Cancer Institute	2020-12-25	Zekri et al
Egypt/CUNCI-HGC9I043/2020	EPI_ISL_857346	Cancer Biology Department, National Cancer Institute	Cancer Biology Department, National Cancer Institute	2020-12-25	Zekri et al
Egypt/EGY-020/2020	EPI_ISL_526975	Biological prevention, army	Biological prevention, army	2020-08-14	Seadawy et al
Egypt/EGY-021/2020	EPI_ISL_526976	Biological prevention, army	Biological prevention, army	2020-08-14	Seadawy et al
Egypt/EGY-022/2020	EPI_ISL_526977	Biological prevention, army	Biological prevention, army	2020-08-14	Seadawy et al
Egypt/EGY-023/2020	EPI_ISL_526978	Biological prevention, army	Biological prevention, army	2020-08-14	Seadawy et al
Egypt/EGY-024/2020	EPI_ISL_526979	Biological prevention, army	Biological prevention, army	2020-08-14	Seadawy et al
Egypt/EGY-025/2020	EPI_ISL_526980	Biological prevention, army	Biological prevention, army	2020-08-14	Seadawy et al
Egypt/EGY-026/2020	EPI_ISL_526981	Biological prevention, army	Biological prevention, army	2020-08-14	Seadawy et al
Egypt/EGY-027/2020	EPI_ISL_526982	Biological prevention, army	Biological prevention, army	2020-08-14	Seadawy et al
Egypt/EGY-028/2020	EPI_ISL_526983	Biological prevention, army	Biological prevention, army	2020-08-14	Seadawy et al
Egypt/EGY-029/2020	EPI_ISL_526984	Biological prevention, army	Biological prevention, army	2020-08-14	Seadawy et al
Egypt/EGY-030/2020	EPI_ISL_526985	Biological prevention, army	Biological prevention, army	2020-08-14	Seadawy et al
Egypt/EGY-040/2020	EPI_ISL_527007	Biological Prevention, Army	Biological Prevention, Army	2020-08-22	Seadawy et al
Egypt/EGY-041/2020	EPI_ISL_526997	Biological prevention, army	Biological prevention, army	2020-08-22	Seadawy et al
Egypt/EGY-042/2020	EPI_ISL_526998	Biological prevention, army	Biological prevention, army	2020-08-22	Seadawy et al
Egypt/EGY-043/2020	EPI_ISL_527000	Biological prevention, army	Biological prevention, army	2020-08-22	Seadawy et al
Egypt/EGY-044/2020	EPI_ISL_526999	Biological prevention, army	Biological prevention, army	2020-08-22	Seadawy et al
Egypt/EGY-045/2020	EPI_ISL_527001	Biological prevention, army	Biological prevention, army	2020-08-22	Seadawy et al
Egypt/EGY-046/2020	EPI_ISL_527002	Biological prevention, army	Biological prevention, army	2020-08-22	Seadawy et al
Egypt/EGY-047/2020	EPI_ISL_527003	Biological prevention, army	Biological prevention, army	2020-08-22	Seadawy et al
Egypt/EGY-048/2020	EPI_ISL_527004	Biological prevention, army	Biological prevention, army	2020-08-22	Seadawy et al
Egypt/EGY-049/2020	EPI_ISL_527005	Biological prevention, army	Biological prevention, army	2020-08-22	Seadawy et al
Egypt/EGY-050/2020	EPI_ISL_527006	Biological prevention, army	Biological prevention, army	2020-08-22	Seadawy et al
Egypt/EGY-S030/2020	EPI_ISL_526996	Biological prevention, army	Biological prevention, army	2020-08-17	Seadawy et al
Egypt/EGY-S031/2020	EPI_ISL_526986	Biological prevention, army	Biological prevention, army	2020-08-17	Seadawy et al
Egypt/EGY-S032/2020	EPI_ISL_526987	Biological prevention, army	Biological prevention, army	2020-08-17	Seadawy et al
Egypt/EGY-S033/2020	EPI_ISL_526988	Biological prevention, army	Biological prevention, army	2020-08-17	Seadawy et al
Egypt/EGY-S034/2020	EPI_ISL_526989	Biological prevention, army	Biological prevention, army	2020-08-17	Seadawy et al
Egypt/EGY-S035/2020	EPI_ISL_526990	Biological prevention, army	Biological prevention, army	2020-08-17	Seadawy et al
Egypt/EGY-S036/2020	EPI_ISL_526991	Biological prevention, army	Biological prevention, army	2020-08-17	Seadawy et al
Egypt/EGY-S037/2020	EPI_ISL_526992	Biological prevention, army	Biological prevention, army	2020-08-17	Seadawy et al
Egypt/EGY-S038/2020	EPI_ISL_526993	Biological prevention, army	Biological prevention, army	2020-08-17	Seadawy et al
Egypt/EGY-S039/2020	EPI_ISL_526994	Biological prevention, army	Biological prevention, army	2020-08-17	Seadawy et al
Egypt/EGY-S040/2020	EPI_ISL_526995	Biological prevention, army	Biological prevention, army	2020-08-17	Seadawy et al
Egypt/HCoV2-Egy-002/2020	EPI_ISL_510532	Biological prevention, army	Biological prevention, army	2020-06-02	Seadawy et al
Egypt/MASRI-005/2020	EPI_ISL_482759	Medical Ain Shams Research Institute (MASRI), Ain Shams University	Medical Ain Shams Research Institute (MASRI), Ain Shams University	2020-04-30	Hesham Elghazaly et al
Egypt/MASRI-007/2020	EPI_ISL_482760	Medical Ain Shams Research Institute (MASRI), Ain Shams University	Medical Ain Shams Research Institute (MASRI), Ain Shams University	2020-04-28	Hesham Elghazaly et al
Egypt/MASRI-008/2020	EPI_ISL_482761	Medical Ain Shams Research Institute (MASRI), Ain Shams University	Medical Ain Shams Research Institute (MASRI), Ain Shams University	2020-04-30	Hesham Elghazaly et al
Egypt/MASRI-009/2020	EPI_ISL_483035	Medical Ain Shams Research Institute (MASRI), Ain Shams University	Medical Ain Shams Research Institute (MASRI), Ain Shams University	2020-04-30	Hesham Elghazaly et al
Egypt/MASRI-011/2020	EPI_ISL_482762	Medical Ain Shams Research Institute (MASRI), Ain Shams University	Medical Ain Shams Research Institute (MASRI), Ain Shams University	2020-05-05	Hesham Elghazaly et al
Egypt/MASRI-012/2020	EPI_ISL_482763	Medical Ain Shams Research Institute (MASRI), Ain Shams University	Medical Ain Shams Research Institute (MASRI), Ain Shams University	2020-05-05	Hesham Elghazaly et al
Egypt/MASRI-013/2020	EPI_ISL_482764	Medical Ain Shams Research Institute (MASRI), Ain Shams University	Medical Ain Shams Research Institute (MASRI), Ain Shams University	2020-05-05	Hesham Elghazaly et al
Egypt/MASRI-014/2020	EPI_ISL_482765	Medical Ain Shams Research Institute (MASRI), Ain Shams University	Medical Ain Shams Research Institute (MASRI), Ain Shams University	2020-04-30	Hesham Elghazaly et al
Egypt/MASRI-015/2020	EPI_ISL_482766	Medical Ain Shams Research Institute (MASRI), Ain Shams University	Medical Ain Shams Research Institute (MASRI), Ain Shams University	2020-05-11	Hesham Elghazaly et al
Egypt/MASRI-016/2020	EPI_ISL_482767	Medical Ain Shams Research Institute (MASRI), Ain Shams University	Medical Ain Shams Research Institute (MASRI), Ain Shams University	2020-05-11	Hesham Elghazaly et al
Egypt/MASRI-018/2020	EPI_ISL_483036	Medical Ain Shams Research Institute (MASRI), Ain Shams University	Medical Ain Shams Research Institute (MASRI), Ain Shams University	2020-05-10	Hesham Elghazaly et al
Egypt/MASRI-020/2020	EPI_ISL_483037	Medical Ain Shams Research Institute (MASRI), Ain Shams University	Medical Ain Shams Research Institute (MASRI), Ain Shams University	2020-05-13	Hesham Elghazaly et al
Egypt/MASRI-022/2020	EPI_ISL_482768	Medical Ain Shams Research Institute (MASRI), Ain Shams University	Medical Ain Shams Research Institute (MASRI), Ain Shams University	2020-05-13	Hesham Elghazaly et al
Egypt/MASRI-023/2020	EPI_ISL_482769	Medical Ain Shams Research Institute (MASRI), Ain Shams University	Medical Ain Shams Research Institute (MASRI), Ain Shams University	2020-05-11	Hesham Elghazaly et al
Egypt/MASRI-024/2020	EPI_ISL_482770	Medical Ain Shams Research Institute (MASRI), Ain Shams University	Medical Ain Shams Research Institute (MASRI), Ain Shams University	2020-05-11	Hesham Elghazaly et al
Egypt/MASRI-025/2020	EPI_ISL_482771	Medical Ain Shams Research Institute (MASRI), Ain Shams University	Medical Ain Shams Research Institute (MASRI), Ain Shams University	2020-05-10	Hesham Elghazaly et al
Egypt/MASRI-026/2020	EPI_ISL_482772	Medical Ain Shams Research Institute (MASRI), Ain Shams University	Medical Ain Shams Research Institute (MASRI), Ain Shams University	2020-05-10	Hesham Elghazaly et al
Egypt/MASRI-027/2020	EPI_ISL_482773	Medical Ain Shams Research Institute (MASRI), Ain Shams University	Medical Ain Shams Research Institute (MASRI), Ain Shams University	2020-05-08	Hesham Elghazaly et al
Egypt/MASRI-028/2020	EPI_ISL_483038	Medical Ain Shams Research Institute (MASRI), Ain Shams University	Medical Ain Shams Research Institute (MASRI), Ain Shams University	2020-05-13	Hesham Elghazaly et al
Egypt/MASRI-029/2020	EPI_ISL_482774	Medical Ain Shams Research Institute (MASRI), Ain Shams University	Medical Ain Shams Research Institute (MASRI), Ain Shams University	2020-05-13	Hesham Elghazaly et al
Egypt/MASRI-10/2020	EPI_ISL_475752	Medical Ain Shams Research Institute (MASRI), Ain Shams University	Medical Ain Shams Research Institute (MASRI), Ain Shams University	2020-05-20	Hesham Elghazaly et al
Egypt/MASRI-11/2020	EPI_ISL_475753	Medical Ain Shams Research Institute (MASRI), Ain Shams University	Medical Ain Shams Research Institute (MASRI), Ain Shams University	2020-05-20	Hesham Elghazaly et al
Egypt/MASRI-13/2020	EPI_ISL_475748	Medical Ain Shams Research Institute (MASRI), Ain Shams University	Medical Ain Shams Research Institute (MASRI), Ain Shams University	2020-05-20	Hesham Elghazaly et al
Egypt/MASRI-14/2020	EPI_ISL_475749	Medical Ain Shams Research Institute (MASRI), Ain Shams University	Medical Ain Shams Research Institute (MASRI), Ain Shams University	2020-05-20	Hesham Elghazaly et al
Egypt/MASRI-15/2020	EPI_ISL_475750	Medical Ain Shams Research Institute (MASRI), Ain Shams University	Medical Ain Shams Research Institute (MASRI), Ain Shams University	2020-05-20	Hesham Elghazaly et al
Egypt/MASRI-2/2020	EPI_ISL_475745	Medical Ain Shams Research Institute (MASRI), Ain Shams University	Medical Ain Shams Research Institute (MASRI), Ain Shams University	2020-05-20	Hesham Elghazaly et al
Egypt/MASRI-3/2020	EPI_ISL_475746	Medical Ain Shams Research Institute (MASRI), Ain Shams University	Medical Ain Shams Research Institute (MASRI), Ain Shams University	2020-05-20	Hesham Elghazaly et al
Egypt/MASRI-6/2020	EPI_ISL_475747	Medical Ain Shams Research Institute (MASRI), Ain Shams University	Medical Ain Shams Research Institute (MASRI), Ain Shams University	2020-05-20	Hesham Elghazaly et al
Egypt/MASRI-9/2020	EPI_ISL_475751	Medical Ain Shams Research Institute (MASRI), Ain Shams University	Medical Ain Shams Research Institute (MASRI), Ain Shams University	2020-05-20	Hesham Elghazaly et al
Egypt/NRC-01/2020	EPI_ISL_430820	Center of Scientific Excellence for Influenza Viruses, National Research Centre (NRC), Egypt.	Center of Scientific Excellence for Influenza Viruses, National Research Centre (NRC), Egypt.	2020-03-18	Mohamed Ahmed Ali et al
Egypt/NRC-03/2020	EPI_ISL_430819	Center of Scientific Excellence for Influenza Viruses,National Research Centre (NRC), Egypt.	Center of Scientific Excellence for Influenza Viruses,National Research Centre (NRC), Egypt.	2020-03-18	Mohamed Ahmed Ali et al
EquatorialGuinea/10071/2020	EPI_ISL_649155	Laboratorio de Investigaciones de Baney	University Hospital Basel, Clinical Bacteriology	2020-05-22	Carlos Cortes et al
EquatorialGuinea/10331/2020	EPI_ISL_648303	Laboratorio de Investigaciones de Baney	University Hospital Basel, Clinical Bacteriology	2020-05-23	Carlos Cortes et al
EquatorialGuinea/10468/2020	EPI_ISL_648304	Laboratorio de Investigaciones de Baney	University Hospital Basel, Clinical Bacteriology	2020-05-23	Carlos Cortes et al
EquatorialGuinea/10798/2020	EPI_ISL_648305	Laboratorio de Investigaciones de Baney	University Hospital Basel, Clinical Bacteriology	2020-05-24	Carlos Cortes et al
EquatorialGuinea/11257/2020	EPI_ISL_648306	Laboratorio de Investigaciones de Baney	University Hospital Basel, Clinical Bacteriology	2020-05-26	Carlos Cortes et al
EquatorialGuinea/11513/2020	EPI_ISL_953402	Laboratorio de Investigaciones de Baney	Swiss Tropical and Public Health Institute""	2020-05-27	Carlos Cortes et al
EquatorialGuinea/11514/2020	EPI_ISL_648307	Laboratorio de Investigaciones de Baney	University Hospital Basel, Clinical Bacteriology	2020-05-27	Carlos Cortes et al
EquatorialGuinea/11678/2020	EPI_ISL_648308	Laboratorio de Investigaciones de Baney	University Hospital Basel, Clinical Bacteriology	2020-05-27	Carlos Cortes et al
EquatorialGuinea/11727/2020	EPI_ISL_648309	Laboratorio de Investigaciones de Baney	University Hospital Basel, Clinical Bacteriology	2020-05-27	Carlos Cortes et al
EquatorialGuinea/11731/2020	EPI_ISL_953416	Laboratorio de Investigaciones de Baney	Swiss Tropical and Public Health Institute""	2020-05-27	Carlos Cortes et al
EquatorialGuinea/12170/2020	EPI_ISL_648310	Laboratorio de Investigaciones de Baney	University Hospital Basel, Clinical Bacteriology	2020-05-29	Carlos Cortes et al
EquatorialGuinea/12462/2020	EPI_ISL_648311	Laboratorio de Investigaciones de Baney	University Hospital Basel, Clinical Bacteriology	2020-05-29	Carlos Cortes et al
EquatorialGuinea/12705/2020	EPI_ISL_648312	Laboratorio de Investigaciones de Baney	University Hospital Basel, Clinical Bacteriology	2020-05-30	Carlos Cortes et al
EquatorialGuinea/12706/2020	EPI_ISL_953410	Laboratorio de Investigaciones de Baney	Swiss Tropical and Public Health Institute""	2020-05-30	Carlos Cortes et al
EquatorialGuinea/12779/2020	EPI_ISL_649156	Laboratorio de Investigaciones de Baney	University Hospital Basel, Clinical Bacteriology	2020-05-30	Carlos Cortes et al
EquatorialGuinea/12864/2020	EPI_ISL_648313	Laboratorio de Investigaciones de Baney	University Hospital Basel, Clinical Bacteriology	2020-05-30	Carlos Cortes et al
EquatorialGuinea/13205/2020	EPI_ISL_648356	Laboratorio de Investigaciones de Baney	University Hospital Basel, Clinical Bacteriology	2020-06-01	Carlos Cortes et al
EquatorialGuinea/13736/2020	EPI_ISL_648357	Laboratorio de Investigaciones de Baney	University Hospital Basel, Clinical Bacteriology	2020-06-02	Carlos Cortes et al
EquatorialGuinea/13737/2020	EPI_ISL_953417	Laboratorio de Investigaciones de Baney	Swiss Tropical and Public Health Institute""	2020-06-02	Carlos Cortes et al
EquatorialGuinea/14513/2020	EPI_ISL_648358	Laboratorio de Investigaciones de Baney	University Hospital Basel, Clinical Bacteriology	2020-06-04	Carlos Cortes et al
EquatorialGuinea/14756/2020	EPI_ISL_648359	Laboratorio de Investigaciones de Baney	University Hospital Basel, Clinical Bacteriology	2020-06-04	Carlos Cortes et al
EquatorialGuinea/15130/2020	EPI_ISL_648360	Laboratorio de Investigaciones de Baney	University Hospital Basel, Clinical Bacteriology	2020-06-05	Carlos Cortes et al
EquatorialGuinea/15547/2020	EPI_ISL_649157	Laboratorio de Investigaciones de Baney	University Hospital Basel, Clinical Bacteriology	2020-06-07	Carlos Cortes et al
EquatorialGuinea/16160/2020	EPI_ISL_649158	Laboratorio de Investigaciones de Baney	University Hospital Basel, Clinical Bacteriology	2020-06-09	Carlos Cortes et al
EquatorialGuinea/16301/2020	EPI_ISL_649159	Laboratorio de Investigaciones de Baney	University Hospital Basel, Clinical Bacteriology	2020-06-09	Carlos Cortes et al
EquatorialGuinea/16533/2020	EPI_ISL_953415	Laboratorio de Investigaciones de Baney	Swiss Tropical and Public Health Institute""	2020-06-09	Carlos Cortes et al
EquatorialGuinea/16819/2020	EPI_ISL_648361	Laboratorio de Investigaciones de Baney	University Hospital Basel, Clinical Bacteriology	2020-06-10	Carlos Cortes et al
EquatorialGuinea/16990/2020	EPI_ISL_648362	Laboratorio de Investigaciones de Baney	University Hospital Basel, Clinical Bacteriology	2020-06-10	Carlos Cortes et al
EquatorialGuinea/17354/2020	EPI_ISL_648363	Laboratorio de Investigaciones de Baney	University Hospital Basel, Clinical Bacteriology	2020-06-11	Carlos Cortes et al
EquatorialGuinea/17841/2020	EPI_ISL_649160	Laboratorio de Investigaciones de Baney	University Hospital Basel, Clinical Bacteriology	2020-06-12	Carlos Cortes et al
EquatorialGuinea/18251/2020	EPI_ISL_649161	Laboratorio de Investigaciones de Baney	University Hospital Basel, Clinical Bacteriology	2020-06-13	Carlos Cortes et al
EquatorialGuinea/1862/2020	EPI_ISL_953418	Laboratorio de Investigaciones de Baney	Swiss Tropical and Public Health Institute""	2020-04-12	Carlos Cortes et al
EquatorialGuinea/1863/2020	EPI_ISL_648314	Laboratorio de Investigaciones de Baney	University Hospital Basel, Clinical Bacteriology	2020-04-12	Carlos Cortes et al
EquatorialGuinea/18828/2020	EPI_ISL_648364	Laboratorio de Investigaciones de Baney	University Hospital Basel, Clinical Bacteriology	2020-06-14	Carlos Cortes et al
EquatorialGuinea/19019/2020	EPI_ISL_953405	Laboratorio de Investigaciones de Baney	Swiss Tropical and Public Health Institute""	2020-06-14	Carlos Cortes et al
EquatorialGuinea/19424/2020	EPI_ISL_648365	Laboratorio de Investigaciones de Baney	University Hospital Basel, Clinical Bacteriology	2020-06-15	Carlos Cortes et al
EquatorialGuinea/20628/2020	EPI_ISL_648366	Laboratorio de Investigaciones de Baney	University Hospital Basel, Clinical Bacteriology	2020-06-17	Carlos Cortes et al
EquatorialGuinea/21093/2020	EPI_ISL_649162	Laboratorio de Investigaciones de Baney	University Hospital Basel, Clinical Bacteriology	2020-06-18	Carlos Cortes et al
EquatorialGuinea/21591/2020	EPI_ISL_648367	Laboratorio de Investigaciones de Baney	University Hospital Basel, Clinical Bacteriology	2020-06-19	Carlos Cortes et al
EquatorialGuinea/2274/2020	EPI_ISL_648315	Laboratorio de Investigaciones de Baney	University Hospital Basel, Clinical Bacteriology	2020-04-21	Carlos Cortes et al
EquatorialGuinea/22908/2020	EPI_ISL_649163	Laboratorio de Investigaciones de Baney	University Hospital Basel, Clinical Bacteriology	2020-06-21	Carlos Cortes et al
EquatorialGuinea/23265/2020	EPI_ISL_648368	Laboratorio de Investigaciones de Baney	University Hospital Basel, Clinical Bacteriology	2020-06-22	Carlos Cortes et al
EquatorialGuinea/23901/2020	EPI_ISL_648369	Laboratorio de Investigaciones de Baney	University Hospital Basel, Clinical Bacteriology	2020-06-23	Carlos Cortes et al
EquatorialGuinea/2426/2020	EPI_ISL_648316	Laboratorio de Investigaciones de Baney	University Hospital Basel, Clinical Bacteriology	2020-04-21	Carlos Cortes et al
EquatorialGuinea/2433/2020	EPI_ISL_953419	Laboratorio de Investigaciones de Baney	Swiss Tropical and Public Health Institute""	2020-04-21	Carlos Cortes et al
EquatorialGuinea/2500/2020	EPI_ISL_648317	Laboratorio de Investigaciones de Baney	University Hospital Basel, Clinical Bacteriology	2020-04-21	Carlos Cortes et al
EquatorialGuinea/253/2020	EPI_ISL_648318	Laboratorio de Investigaciones de Baney	University Hospital Basel, Clinical Bacteriology	2020-03-24	Carlos Cortes et al
EquatorialGuinea/25536/2020	EPI_ISL_648370	Laboratorio de Investigaciones de Baney	University Hospital Basel, Clinical Bacteriology	2020-06-25	Carlos Cortes et al
EquatorialGuinea/26395/2020	EPI_ISL_648371	Laboratorio de Investigaciones de Baney	University Hospital Basel, Clinical Bacteriology	2020-06-26	Carlos Cortes et al
EquatorialGuinea/26719/2020	EPI_ISL_648372	Laboratorio de Investigaciones de Baney	University Hospital Basel, Clinical Bacteriology	2020-06-27	Carlos Cortes et al
EquatorialGuinea/2682/2020	EPI_ISL_648319	Laboratorio de Investigaciones de Baney	University Hospital Basel, Clinical Bacteriology	2020-04-22	Carlos Cortes et al
EquatorialGuinea/27213/2020	EPI_ISL_649164	Laboratorio de Investigaciones de Baney	University Hospital Basel, Clinical Bacteriology	2020-06-28	Carlos Cortes et al
EquatorialGuinea/28098/2020	EPI_ISL_648320	Laboratorio de Investigaciones de Baney	University Hospital Basel, Clinical Bacteriology	2020-06-29	Carlos Cortes et al
EquatorialGuinea/2892/2020	EPI_ISL_648321	Laboratorio de Investigaciones de Baney	University Hospital Basel, Clinical Bacteriology	2020-04-23	Carlos Cortes et al
EquatorialGuinea/28974/2020	EPI_ISL_648322	Laboratorio de Investigaciones de Baney	University Hospital Basel, Clinical Bacteriology	2020-07-01	Carlos Cortes et al
EquatorialGuinea/29422/2020	EPI_ISL_648373	Laboratorio de Investigaciones de Baney	University Hospital Basel, Clinical Bacteriology	2020-07-02	Carlos Cortes et al
EquatorialGuinea/29555/2020	EPI_ISL_953412	Laboratorio de Investigaciones de Baney	Swiss Tropical and Public Health Institute""	2020-07-02	Carlos Cortes et al
EquatorialGuinea/29828/2020	EPI_ISL_648374	Laboratorio de Investigaciones de Baney	University Hospital Basel, Clinical Bacteriology	2020-07-02	Carlos Cortes et al
EquatorialGuinea/3130/2020	EPI_ISL_648323	Laboratorio de Investigaciones de Baney	University Hospital Basel, Clinical Bacteriology	2020-04-24	Carlos Cortes et al
EquatorialGuinea/31361/2020	EPI_ISL_649165	Laboratorio de Investigaciones de Baney	University Hospital Basel, Clinical Bacteriology	2020-07-05	Carlos Cortes et al
EquatorialGuinea/3188/2020	EPI_ISL_953407	Laboratorio de Investigaciones de Baney	Swiss Tropical and Public Health Institute""	2020-04-24	Carlos Cortes et al
EquatorialGuinea/31883/2020	EPI_ISL_648375	Laboratorio de Investigaciones de Baney	University Hospital Basel, Clinical Bacteriology	2020-07-06	Carlos Cortes et al
EquatorialGuinea/32158/2020	EPI_ISL_953408	Laboratorio de Investigaciones de Baney	Swiss Tropical and Public Health Institute""	2020-07-06	Carlos Cortes et al
EquatorialGuinea/32447/2020	EPI_ISL_648324	Laboratorio de Investigaciones de Baney	University Hospital Basel, Clinical Bacteriology	2020-07-07	Carlos Cortes et al
EquatorialGuinea/3280/2020	EPI_ISL_648325	Laboratorio de Investigaciones de Baney	University Hospital Basel, Clinical Bacteriology	2020-04-24	Carlos Cortes et al
EquatorialGuinea/3350/2020	EPI_ISL_648326	Laboratorio de Investigaciones de Baney	University Hospital Basel, Clinical Bacteriology	2020-04-24	Carlos Cortes et al
EquatorialGuinea/33881/2020	EPI_ISL_649166	Laboratorio de Investigaciones de Baney	University Hospital Basel, Clinical Bacteriology	2020-07-09	Carlos Cortes et al
EquatorialGuinea/35052/2020	EPI_ISL_648376	Laboratorio de Investigaciones de Baney	University Hospital Basel, Clinical Bacteriology	2020-07-11	Carlos Cortes et al
EquatorialGuinea/37030/2020	EPI_ISL_648327	Laboratorio de Investigaciones de Baney	University Hospital Basel, Clinical Bacteriology	2020-07-14	Carlos Cortes et al
EquatorialGuinea/37310/2020	EPI_ISL_648328	Laboratorio de Investigaciones de Baney	University Hospital Basel, Clinical Bacteriology	2020-07-15	Carlos Cortes et al
EquatorialGuinea/37545/2020	EPI_ISL_648329	Laboratorio de Investigaciones de Baney	University Hospital Basel, Clinical Bacteriology	2020-07-15	Carlos Cortes et al
EquatorialGuinea/3808/2020	EPI_ISL_648331	Laboratorio de Investigaciones de Baney	University Hospital Basel, Clinical Bacteriology	2020-04-26	Carlos Cortes et al
EquatorialGuinea/38087/2020	EPI_ISL_648330	Laboratorio de Investigaciones de Baney	University Hospital Basel, Clinical Bacteriology	2020-07-16	Carlos Cortes et al
EquatorialGuinea/3814/2020	EPI_ISL_648332	Laboratorio de Investigaciones de Baney	University Hospital Basel, Clinical Bacteriology	2020-04-26	Carlos Cortes et al
EquatorialGuinea/3823/2020	EPI_ISL_648333	Laboratorio de Investigaciones de Baney	University Hospital Basel, Clinical Bacteriology	2020-04-26	Carlos Cortes et al
EquatorialGuinea/3910/2020	EPI_ISL_648334	Laboratorio de Investigaciones de Baney	University Hospital Basel, Clinical Bacteriology	2020-04-27	Carlos Cortes et al
EquatorialGuinea/39295/2020	EPI_ISL_649167	Laboratorio de Investigaciones de Baney	University Hospital Basel, Clinical Bacteriology	2020-07-18	Carlos Cortes et al
EquatorialGuinea/39822/2020	EPI_ISL_649168	Laboratorio de Investigaciones de Baney	University Hospital Basel, Clinical Bacteriology	2020-07-20	Carlos Cortes et al
EquatorialGuinea/40288/2020	EPI_ISL_648377	Laboratorio de Investigaciones de Baney	University Hospital Basel, Clinical Bacteriology	2020-07-21	Carlos Cortes et al
EquatorialGuinea/41660/2020	EPI_ISL_649169	Laboratorio de Investigaciones de Baney	University Hospital Basel, Clinical Bacteriology	2020-07-22	Carlos Cortes et al
EquatorialGuinea/43296/2020	EPI_ISL_648378	Laboratorio de Investigaciones de Baney	University Hospital Basel, Clinical Bacteriology	2020-07-26	Carlos Cortes et al
EquatorialGuinea/43379/2020	EPI_ISL_953420	Laboratorio de Investigaciones de Baney	Swiss Tropical and Public Health Institute""	2020-07-27	Carlos Cortes et al
EquatorialGuinea/4361/2020	EPI_ISL_648335	Laboratorio de Investigaciones de Baney	University Hospital Basel, Clinical Bacteriology	2020-04-28	Carlos Cortes et al
EquatorialGuinea/44402/2020	EPI_ISL_649170	Laboratorio de Investigaciones de Baney	University Hospital Basel, Clinical Bacteriology	2020-07-28	Carlos Cortes et al
EquatorialGuinea/44428/2020	EPI_ISL_953404	Laboratorio de Investigaciones de Baney	Swiss Tropical and Public Health Institute""	2020-07-28	Carlos Cortes et al
EquatorialGuinea/44989/2020	EPI_ISL_649171	Laboratorio de Investigaciones de Baney	University Hospital Basel, Clinical Bacteriology	2020-07-29	Carlos Cortes et al
EquatorialGuinea/46215/2020	EPI_ISL_649172	Laboratorio de Investigaciones de Baney	University Hospital Basel, Clinical Bacteriology	2020-08-02	Carlos Cortes et al
EquatorialGuinea/4634/2020	EPI_ISL_648336	Laboratorio de Investigaciones de Baney	University Hospital Basel, Clinical Bacteriology	2020-04-28	Carlos Cortes et al
EquatorialGuinea/46787/2020	EPI_ISL_648337	Laboratorio de Investigaciones de Baney	University Hospital Basel, Clinical Bacteriology	2020-08-02	Carlos Cortes et al
EquatorialGuinea/47001/2020	EPI_ISL_953411	Laboratorio de Investigaciones de Baney	Swiss Tropical and Public Health Institute""	2020-08-04	Carlos Cortes et al
EquatorialGuinea/47665/2020	EPI_ISL_648379	Laboratorio de Investigaciones de Baney	University Hospital Basel, Clinical Bacteriology	2020-08-05	Carlos Cortes et al
EquatorialGuinea/4774/2020	EPI_ISL_953421	Laboratorio de Investigaciones de Baney	Swiss Tropical and Public Health Institute""	2020-04-29	Carlos Cortes et al
EquatorialGuinea/49849/2020	EPI_ISL_648338	Laboratorio de Investigaciones de Baney	University Hospital Basel, Clinical Bacteriology	2020-08-12	Carlos Cortes et al
EquatorialGuinea/49973/2020	EPI_ISL_953422	Laboratorio de Investigaciones de Baney	Swiss Tropical and Public Health Institute""	2020-08-13	Carlos Cortes et al
EquatorialGuinea/50236/2020	EPI_ISL_648339	Laboratorio de Investigaciones de Baney	University Hospital Basel, Clinical Bacteriology	2020-08-14	Carlos Cortes et al
EquatorialGuinea/5031/2020	EPI_ISL_648340	Laboratorio de Investigaciones de Baney	University Hospital Basel, Clinical Bacteriology	2020-04-30	Carlos Cortes et al
EquatorialGuinea/5117/2020	EPI_ISL_648341	Laboratorio de Investigaciones de Baney	University Hospital Basel, Clinical Bacteriology	2020-04-30	Carlos Cortes et al
EquatorialGuinea/5242/2020	EPI_ISL_648342	Laboratorio de Investigaciones de Baney	University Hospital Basel, Clinical Bacteriology	2020-05-01	Carlos Cortes et al
EquatorialGuinea/5256/2020	EPI_ISL_953409	Laboratorio de Investigaciones de Baney	Swiss Tropical and Public Health Institute""	2020-05-01	Carlos Cortes et al
EquatorialGuinea/5508/2020	EPI_ISL_648343	Laboratorio de Investigaciones de Baney	University Hospital Basel, Clinical Bacteriology	2020-05-03	Carlos Cortes et al
EquatorialGuinea/5864/2020	EPI_ISL_953423	Laboratorio de Investigaciones de Baney	Swiss Tropical and Public Health Institute""	2020-05-05	Carlos Cortes et al
EquatorialGuinea/6013/2020	EPI_ISL_648344	Laboratorio de Investigaciones de Baney	University Hospital Basel, Clinical Bacteriology	2020-05-05	Carlos Cortes et al
EquatorialGuinea/6777/2020	EPI_ISL_953403	Laboratorio de Investigaciones de Baney	Swiss Tropical and Public Health Institute""	2020-05-08	Carlos Cortes et al
EquatorialGuinea/6818/2020	EPI_ISL_648345	Laboratorio de Investigaciones de Baney	University Hospital Basel, Clinical Bacteriology	2020-05-08	Carlos Cortes et al
EquatorialGuinea/7287/2020	EPI_ISL_953424	Laboratorio de Investigaciones de Baney	Swiss Tropical and Public Health Institute""	2020-05-11	Carlos Cortes et al
EquatorialGuinea/7432/2020	EPI_ISL_648346	Laboratorio de Investigaciones de Baney	University Hospital Basel, Clinical Bacteriology	2020-05-11	Carlos Cortes et al
EquatorialGuinea/7692/2020	EPI_ISL_648347	Laboratorio de Investigaciones de Baney	University Hospital Basel, Clinical Bacteriology	2020-05-12	Carlos Cortes et al
EquatorialGuinea/7893/2020	EPI_ISL_648348	Laboratorio de Investigaciones de Baney	University Hospital Basel, Clinical Bacteriology	2020-05-13	Carlos Cortes et al
EquatorialGuinea/8042/2020	EPI_ISL_648349	Laboratorio de Investigaciones de Baney	University Hospital Basel, Clinical Bacteriology	2020-05-14	Carlos Cortes et al
EquatorialGuinea/8844/2020	EPI_ISL_648350	Laboratorio de Investigaciones de Baney	University Hospital Basel, Clinical Bacteriology	2020-05-17	Carlos Cortes et al
EquatorialGuinea/8861/2020	EPI_ISL_953406	Laboratorio de Investigaciones de Baney	Swiss Tropical and Public Health Institute""	2020-05-17	Carlos Cortes et al
EquatorialGuinea/8971/2020	EPI_ISL_648351	Laboratorio de Investigaciones de Baney	University Hospital Basel, Clinical Bacteriology	2020-05-18	Carlos Cortes et al
EquatorialGuinea/9134/2020	EPI_ISL_648352	Laboratorio de Investigaciones de Baney	University Hospital Basel, Clinical Bacteriology	2020-05-19	Carlos Cortes et al
EquatorialGuinea/9357/2020	EPI_ISL_648353	Laboratorio de Investigaciones de Baney	University Hospital Basel, Clinical Bacteriology	2020-05-19	Carlos Cortes et al
EquatorialGuinea/9401/2020	EPI_ISL_648354	Laboratorio de Investigaciones de Baney	University Hospital Basel, Clinical Bacteriology	2020-05-20	Carlos Cortes et al
EquatorialGuinea/9516/2020	EPI_ISL_648355	Laboratorio de Investigaciones de Baney	University Hospital Basel, Clinical Bacteriology	2020-05-20	Carlos Cortes et al
EquatorialGuinea/9683/2020	EPI_ISL_953425	Laboratorio de Investigaciones de Baney	Swiss Tropical and Public Health Institute""	2020-05-21	Carlos Cortes et al
Gabon/ITM-K011/2020	EPI_ISL_539573	Centre de Recherches Medicales de Lambarene (CERMEL)	Department of Emerging Infectious Diseases, Institute of Tropical Medicine, Nagasaki University	2020-03-22	Haruka Abe et al
Gabon/ITM-K023/2020	EPI_ISL_539574	Centre de Recherches Medicales de Lambarene (CERMEL)	Department of Emerging Infectious Diseases, Institute of Tropical Medicine, Nagasaki University	2020-03-27	Haruka Abe et al
Gabon/ITM-K027/2020	EPI_ISL_539575	Centre de Recherches Medicales de Lambarene (CERMEL)	Department of Emerging Infectious Diseases, Institute of Tropical Medicine, Nagasaki University	2020-03-27	Haruka Abe et al
Gabon/ITM-K028/2020	EPI_ISL_539576	Centre de Recherches Medicales de Lambarene (CERMEL)	Department of Emerging Infectious Diseases, Institute of Tropical Medicine, Nagasaki University	2020-03-27	Haruka Abe et al
Gambia/0214/2020	EPI_ISL_471158	MRCG at LSHTM Genomics lab	MRCG at LSHTM Genomics lab	2020-03-29	Sesay et al
Gambia/0268/2020	EPI_ISL_471159	MRCG at LSHTM Genomics lab	MRCG at LSHTM Genomics lab	2020-03-21	Sesay et al
Gambia/0278/2020	EPI_ISL_471160	MRCG at LSHTM Genomics lab	MRCG at LSHTM Genomics lab	2020-03-20	Sesay et al
Gambia/0528/2020	EPI_ISL_471161	MRCG at LSHTM Genomics lab	MRCG at LSHTM Genomics lab	2020-04-30	Sesay et al
Gambia/0531/2020	EPI_ISL_471162	MRCG at LSHTM Genomics lab	MRCG at LSHTM Genomics lab	2020-04-30	Sesay et al
Gambia/0536/2020	EPI_ISL_471163	MRCG at LSHTM Genomics lab	MRCG at LSHTM Genomics lab	2020-04-30	Sesay et al
Gambia/0547/2020	EPI_ISL_471164	MRCG at LSHTM Genomics lab	MRCG at LSHTM Genomics lab	2020-04-30	Sesay et al
Gambia/0548/2020	EPI_ISL_471165	MRCG at LSHTM Genomics lab	MRCG at LSHTM Genomics lab	2020-04-30	Sesay et al
Gambia/1090/2020	EPI_ISL_471166	MRCG at LSHTM Genomics lab	MRCG at LSHTM Genomics lab	2020-05-04	Sesay et al
Gambia/1094/2020	EPI_ISL_471167	MRCG at LSHTM Genomics lab	MRCG at LSHTM Genomics lab	2020-05-04	Sesay et al
Gambia/1251/2020	EPI_ISL_471168	MRCG at LSHTM Genomics lab	MRCG at LSHTM Genomics lab	2020-05-07	Sesay et al
Gambia/1264/2020	EPI_ISL_471169	MRCG at LSHTM Genomics lab	MRCG at LSHTM Genomics lab	2020-05-07	Sesay et al
Gambia/1271/2020	EPI_ISL_471170	MRCG at LSHTM Genomics lab	MRCG at LSHTM Genomics lab	2020-05-07	Sesay et al
Gambia/1277/2020	EPI_ISL_471171	MRCG at LSHTM Genomics lab	MRCG at LSHTM Genomics lab	2020-05-07	Sesay et al
Gambia/13007/2021	EPI_ISL_915192	MRCG at LSHTM Genomics lab	MRCG at LSHTM Genomics lab	2021-01-06	Abdul Karim sesay et al
Gambia/3668/2020	EPI_ISL_560992	MRCG at LSHTM Genomics lab	MRCG at LSHTM Genomics lab	2020-07-30	Abdul Karim sesay et al
Gambia/3670/2020	EPI_ISL_560993	MRCG at LSHTM Genomics lab	MRCG at LSHTM Genomics lab	2020-07-30	Abdul Karim sesay et al
Gambia/3671/2020	EPI_ISL_560994	MRCG at LSHTM Genomics lab	MRCG at LSHTM Genomics lab	2020-07-30	Abdul Karim sesay et al
Gambia/3673/2020	EPI_ISL_560995	MRCG at LSHTM Genomics lab	MRCG at LSHTM Genomics lab	2020-07-30	Abdul Karim sesay et al
Gambia/3676/2020	EPI_ISL_560996	MRCG at LSHTM Genomics lab	MRCG at LSHTM Genomics lab	2020-07-30	Abdul Karim sesay et al
Gambia/3678/2020	EPI_ISL_560997	MRCG at LSHTM Genomics lab	MRCG at LSHTM Genomics lab	2020-07-30	Abdul Karim sesay et al
Gambia/3679/2020	EPI_ISL_560998	MRCG at LSHTM Genomics lab	MRCG at LSHTM Genomics lab	2020-07-30	Abdul Karim sesay et al
Gambia/3680/2020	EPI_ISL_560999	MRCG at LSHTM Genomics lab	MRCG at LSHTM Genomics lab	2020-07-30	Abdul Karim sesay et al
Gambia/3683/2020	EPI_ISL_561000	MRCG at LSHTM Genomics lab	MRCG at LSHTM Genomics lab	2020-07-30	Abdul Karim sesay et al
Gambia/3703/2020	EPI_ISL_561001	MRCG at LSHTM Genomics lab	MRCG at LSHTM Genomics lab	2020-07-30	Abdul Karim sesay et al
Gambia/3717/2020	EPI_ISL_561002	MRCG at LSHTM Genomics lab	MRCG at LSHTM Genomics lab	2020-07-30	Abdul Karim sesay et al
Gambia/3724/2020	EPI_ISL_561003	MRCG at LSHTM Genomics lab	MRCG at LSHTM Genomics lab	2020-07-30	Abdul Karim sesay et al
Gambia/3725/2020	EPI_ISL_561004	MRCG at LSHTM Genomics lab	MRCG at LSHTM Genomics lab	2020-07-30	Abdul Karim sesay et al
Gambia/3728/2020	EPI_ISL_561005	MRCG at LSHTM Genomics lab	MRCG at LSHTM Genomics lab	2020-07-30	Abdul Karim sesay et al
Gambia/3729/2020	EPI_ISL_561006	MRCG at LSHTM Genomics lab	MRCG at LSHTM Genomics lab	2020-07-30	Abdul Karim sesay et al
Gambia/3732/2020	EPI_ISL_561007	MRCG at LSHTM Genomics lab	MRCG at LSHTM Genomics lab	2020-07-30	Abdul Karim sesay et al
Gambia/3735/2020	EPI_ISL_561008	MRCG at LSHTM Genomics lab	MRCG at LSHTM Genomics lab	2020-07-30	Abdul Karim sesay et al
Gambia/3737/2020	EPI_ISL_561009	MRCG at LSHTM Genomics lab	MRCG at LSHTM Genomics lab	2020-07-30	Abdul Karim sesay et al
Gambia/3741/2020	EPI_ISL_561010	MRCG at LSHTM Genomics lab	MRCG at LSHTM Genomics lab	2020-07-30	Abdul Karim sesay et al
Gambia/3743/2020	EPI_ISL_561011	MRCG at LSHTM Genomics lab	MRCG at LSHTM Genomics lab	2020-07-30	Abdul Karim sesay et al
Gambia/3749/2020	EPI_ISL_561012	MRCG at LSHTM Genomics lab	MRCG at LSHTM Genomics lab	2020-07-30	Abdul Karim sesay et al
Gambia/3761/2020	EPI_ISL_561013	MRCG at LSHTM Genomics lab	MRCG at LSHTM Genomics lab	2020-07-30	Abdul Karim sesay et al
Gambia/3772/2020	EPI_ISL_561025	MRCG at LSHTM Genomics lab	MRCG at LSHTM Genomics lab	2020-07-30	Abdul Karim sesay et al
Gambia/3930/2021	EPI_ISL_915421	MRCG at LSHTM Genomics lab	MRCG at LSHTM Genomics lab	2021-01-15	Abdul Karim sesay et al
Gambia/GC19-015/2020	EPI_ISL_428855	MRCG at LSHTM Geomics lab	MRCG at LSHTM Genomics lab	2020-03-17	Sesay et al
Gambia/GC19-026/2020	EPI_ISL_428856	MRCG at LSHTM Genomics Lab	MRCG at LSHTM Genomics lab	2020-03-21	Sesay et al
Gambia/GC19-029/2020	EPI_ISL_428857	MRCG at LSHTM Genomics lab	MRCG at LSHTM Genomics lab	2020-04-20	Sesay et al
Gambia/GC19-0479/2020	EPI_ISL_561015	MRCG at LSHTM Genomics lab	MRCG at LSHTM Genomics lab	2020-04-29	Abdul Karim sesay et al
Gambia/GC19-0544/2020	EPI_ISL_561016	MRCG at LSHTM Genomics lab	MRCG at LSHTM Genomics lab	2020-05-01	Abdul Karim sesay et al
Gambia/GC19-1385/2020	EPI_ISL_561018	MRCG at LSHTM Genomics lab	MRCG at LSHTM Genomics lab	2020-05-12	Abdul Karim sesay et al
Gambia/GC19-1387/2020	EPI_ISL_561019	MRCG at LSHTM Genomics lab	MRCG at LSHTM Genomics lab	2020-05-12	Abdul Karim sesay et al
Gambia/GC19-1503/2020	EPI_ISL_561021	MRCG at LSHTM Genomics lab	MRCG at LSHTM Genomics lab	2020-05-14	Abdul Karim sesay et al
Gambia/GC19-1527/2020	EPI_ISL_561022	MRCG at LSHTM Genomics lab	MRCG at LSHTM Genomics lab	2020-05-16	Abdul Karim sesay et al
Gambia/GC19-1533/2020	EPI_ISL_561023	MRCG at LSHTM Genomics lab	MRCG at LSHTM Genomics lab	2020-05-16	Abdul Karim sesay et al
Gambia/GC19-1556/2020	EPI_ISL_561024	MRCG at LSHTM Genomics lab	MRCG at LSHTM Genomics lab	2020-05-18	Abdul Karim sesay et al
Gambia/GC19-1572/2020	EPI_ISL_561014	MRCG at LSHTM Genomics lab	MRCG at LSHTM Genomics lab	2020-05-20	Abdul Karim sesay et al
Gambia/GC19-1575/2020	EPI_ISL_561026	MRCG at LSHTM Genomics lab	MRCG at LSHTM Genomics lab	2020-05-20	Abdul Karim sesay et al
Gambia/GC19-1606/2020	EPI_ISL_561027	MRCG at LSHTM Genomics lab	MRCG at LSHTM Genomics lab	2020-05-20	Abdul Karim sesay et al
Gambia/GC19-1706/2020	EPI_ISL_561028	MRCG at LSHTM Genomics lab	MRCG at LSHTM Genomics lab	2020-05-22	Abdul Karim sesay et al
Gambia/GC19-1715/2020	EPI_ISL_561029	MRCG at LSHTM Genomics lab	MRCG at LSHTM Genomics lab	2020-05-22	Abdul Karim sesay et al
Gambia/GC19-1720/2020	EPI_ISL_561030	MRCG at LSHTM Genomics lab	MRCG at LSHTM Genomics lab	2020-05-22	Abdul Karim sesay et al
Gambia/GC19-1786/2020	EPI_ISL_561031	MRCG at LSHTM Genomics lab	MRCG at LSHTM Genomics lab	2020-05-26	Abdul Karim sesay et al
Gambia/GC19-1814/2020	EPI_ISL_561032	MRCG at LSHTM Genomics lab	MRCG at LSHTM Genomics lab	2020-05-28	Abdul Karim sesay et al
Gambia/GC19-1815/2020	EPI_ISL_561033	MRCG at LSHTM Genomics lab	MRCG at LSHTM Genomics lab	2020-05-28	Abdul Karim sesay et al
Gambia/GC19-1818/2020	EPI_ISL_561034	MRCG at LSHTM Genomics lab	MRCG at LSHTM Genomics lab	2020-05-28	Abdul Karim sesay et al
Gambia/GC19-1983/2020	EPI_ISL_561038	MRCG at LSHTM Genomics lab	MRCG at LSHTM Genomics lab	2020-06-07	Abdul Karim sesay et al
Gambia/GC19-2197/2020	EPI_ISL_561040	MRCG at LSHTM Genomics lab	MRCG at LSHTM Genomics lab	2020-06-26	Abdul Karim sesay et al
Gambia/GC19-2427/2020	EPI_ISL_561105	MRCG at LSHTM Genomics lab	MRCG at LSHTM Genomics lab	2020-07-21	Abdul Karim sesay et al
Gambia/GC19-2443/2020	EPI_ISL_561106	MRCG at LSHTM Genomics lab	MRCG at LSHTM Genomics lab	2020-07-21	Abdul Karim sesay et al
Gambia/GC19-2450/2020	EPI_ISL_561107	MRCG at LSHTM Genomics lab	MRCG at LSHTM Genomics lab	2020-07-21	Abdul Karim sesay et al
Gambia/GC19-2459/2020	EPI_ISL_561108	MRCG at LSHTM Genomics lab	MRCG at LSHTM Genomics lab	2020-07-21	Abdul Karim sesay et al
Gambia/GC19-2469/2020	EPI_ISL_561109	MRCG at LSHTM Genomics lab	MRCG at LSHTM Genomics lab	2020-07-21	Abdul Karim sesay et al
Gambia/GC19-2473/2020	EPI_ISL_561110	MRCG at LSHTM Genomics lab	MRCG at LSHTM Genomics lab	2020-07-21	Abdul Karim sesay et al
Gambia/GC19-2498/2020	EPI_ISL_561111	MRCG at LSHTM Genomics lab	MRCG at LSHTM Genomics lab	2020-07-21	Abdul Karim sesay et al
Gambia/GC19-2501/2020	EPI_ISL_561112	MRCG at LSHTM Genomics lab	MRCG at LSHTM Genomics lab	2020-07-21	Abdul Karim sesay et al
Gambia/GC19-2525/2020	EPI_ISL_561113	MRCG at LSHTM Genomics lab	MRCG at LSHTM Genomics lab	2020-07-21	Abdul Karim sesay et al
Gambia/GC19-2526/2020	EPI_ISL_561114	MRCG at LSHTM Genomics lab	MRCG at LSHTM Genomics lab	2020-07-21	Abdul Karim sesay et al
Gambia/GC19-2628/2020	EPI_ISL_561122	MRCG at LSHTM Genomics lab	MRCG at LSHTM Genomics lab	2020-07-21	Abdul Karim sesay et al
Gambia/GC19-2629/2020	EPI_ISL_561123	MRCG at LSHTM Genomics lab	MRCG at LSHTM Genomics lab	2020-07-21	Abdul Karim sesay et al
Gambia/GC19-2632/2020	EPI_ISL_561124	MRCG at LSHTM Genomics lab	MRCG at LSHTM Genomics lab	2020-07-21	Abdul Karim sesay et al
Gambia/GC19-2637/2020	EPI_ISL_561125	MRCG at LSHTM Genomics lab	MRCG at LSHTM Genomics lab	2020-07-21	Abdul Karim sesay et al
Gambia/GC19-2638/2020	EPI_ISL_561126	MRCG at LSHTM Genomics lab	MRCG at LSHTM Genomics lab	2020-07-21	Abdul Karim sesay et al
Gambia/GC19-2641/2020	EPI_ISL_561127	MRCG at LSHTM Genomics lab	MRCG at LSHTM Genomics lab	2020-07-21	Abdul Karim sesay et al
Gambia/GC19-2652/2020	EPI_ISL_561128	MRCG at LSHTM Genomics lab	MRCG at LSHTM Genomics lab	2020-07-21	Abdul Karim sesay et al
Gambia/GC19-2653/2020	EPI_ISL_561129	MRCG at LSHTM Genomics lab	MRCG at LSHTM Genomics lab	2020-07-21	Abdul Karim sesay et al
Gambia/GC19-2654/2020	EPI_ISL_561130	MRCG at LSHTM Genomics lab	MRCG at LSHTM Genomics lab	2020-07-21	Abdul Karim sesay et al
Gambia/GC19-2660/2020	EPI_ISL_561131	MRCG at LSHTM Genomics lab	MRCG at LSHTM Genomics lab	2020-07-21	Abdul Karim sesay et al
Gambia/GC19-2662/2020	EPI_ISL_561132	MRCG at LSHTM Genomics lab	MRCG at LSHTM Genomics lab	2020-07-21	Abdul Karim sesay et al
Gambia/GC19-2663/2020	EPI_ISL_561133	MRCG at LSHTM Genomics lab	MRCG at LSHTM Genomics lab	2020-07-21	Abdul Karim sesay et al
Gambia/GC19-2707/2020	EPI_ISL_561134	MRCG at LSHTM Genomics lab	MRCG at LSHTM Genomics lab	2020-07-21	Abdul Karim sesay et al
Gambia/GC19-2711/2020	EPI_ISL_561135	MRCG at LSHTM Genomics lab	MRCG at LSHTM Genomics lab	2020-07-21	Abdul Karim sesay et al
Gambia/GC19-2730/2020	EPI_ISL_561136	MRCG at LSHTM Genomics lab	MRCG at LSHTM Genomics lab	2020-07-21	Abdul Karim sesay et al
Gambia/GC19-2731/2020	EPI_ISL_561137	MRCG at LSHTM Genomics lab	MRCG at LSHTM Genomics lab	2020-07-21	Abdul Karim sesay et al
Gambia/GC19-2828/2020	EPI_ISL_561150	MRCG at LSHTM Genomics lab	MRCG at LSHTM Genomics lab	2020-07-24	Abdul Karim sesay et al
Gambia/GC19-2842/2020	EPI_ISL_561151	MRCG at LSHTM Genomics lab	MRCG at LSHTM Genomics lab	2020-07-24	Abdul Karim sesay et al
Gambia/GC19-2845/2020	EPI_ISL_561152	MRCG at LSHTM Genomics lab	MRCG at LSHTM Genomics lab	2020-07-24	Abdul Karim sesay et al
Gambia/GC19-2898/2020	EPI_ISL_561153	MRCG at LSHTM Genomics lab	MRCG at LSHTM Genomics lab	2020-07-24	Abdul Karim sesay et al
Gambia/GC19-2904/2020	EPI_ISL_561154	MRCG at LSHTM Genomics lab	MRCG at LSHTM Genomics lab	2020-07-24	Abdul Karim sesay et al
Gambia/GC19-2947/2020	EPI_ISL_561155	MRCG at LSHTM Genomics lab	MRCG at LSHTM Genomics lab	2020-07-24	Abdul Karim sesay et al
Gambia/GC19-2973/2020	EPI_ISL_561156	MRCG at LSHTM Genomics lab	MRCG at LSHTM Genomics lab	2020-07-24	Abdul Karim sesay et al
Gambia/GC19-2977/2020	EPI_ISL_561157	MRCG at LSHTM Genomics lab	MRCG at LSHTM Genomics lab	2020-07-24	Abdul Karim sesay et al
Gambia/GC19-2985/2020	EPI_ISL_561158	MRCG at LSHTM Genomics lab	MRCG at LSHTM Genomics lab	2020-07-24	Abdul Karim sesay et al
Gambia/GC19-2991/2020	EPI_ISL_561159	MRCG at LSHTM Genomics lab	MRCG at LSHTM Genomics lab	2020-07-24	Abdul Karim sesay et al
Gambia/GC19-3064/2020	EPI_ISL_561160	MRCG at LSHTM Genomics lab	MRCG at LSHTM Genomics lab	2020-07-25	Abdul Karim sesay et al
Gambia/GC19-3065/2020	EPI_ISL_561161	MRCG at LSHTM Genomics lab	MRCG at LSHTM Genomics lab	2020-07-25	Abdul Karim sesay et al
Gambia/GC19-3081/2020	EPI_ISL_561162	MRCG at LSHTM Genomics lab	MRCG at LSHTM Genomics lab	2020-07-25	Abdul Karim sesay et al
Gambia/GC19-3085/2020	EPI_ISL_561163	MRCG at LSHTM Genomics lab	MRCG at LSHTM Genomics lab	2020-07-25	Abdul Karim sesay et al
Gambia/GC19-3087/2020	EPI_ISL_561041	MRCG at LSHTM Genomics lab	MRCG at LSHTM Genomics lab	2020-07-25	Abdul Karim sesay et al
Gambia/GC19-3099/2020	EPI_ISL_561164	MRCG at LSHTM Genomics lab	MRCG at LSHTM Genomics lab	2020-07-25	Abdul Karim sesay et al
Gambia/GC19-3110/2020	EPI_ISL_561165	MRCG at LSHTM Genomics lab	MRCG at LSHTM Genomics lab	2020-07-25	Abdul Karim sesay et al
Gambia/GC19-3112/2020	EPI_ISL_561166	MRCG at LSHTM Genomics lab	MRCG at LSHTM Genomics lab	2020-07-25	Abdul Karim sesay et al
Gambia/GC19-3113/2020	EPI_ISL_561167	MRCG at LSHTM Genomics lab	MRCG at LSHTM Genomics lab	2020-07-25	Abdul Karim sesay et al
Gambia/GC19-3114/2020	EPI_ISL_561168	MRCG at LSHTM Genomics lab	MRCG at LSHTM Genomics lab	2020-07-25	Abdul Karim sesay et al
Gambia/GC19-3135/2020	EPI_ISL_561169	MRCG at LSHTM Genomics lab	MRCG at LSHTM Genomics lab	2020-07-27	Abdul Karim sesay et al
Gambia/GC19-3140/2020	EPI_ISL_561042	MRCG at LSHTM Genomics lab	MRCG at LSHTM Genomics lab	2020-07-27	Abdul Karim sesay et al
Gambia/GC19-3145/2020	EPI_ISL_561170	MRCG at LSHTM Genomics lab	MRCG at LSHTM Genomics lab	2020-07-27	Abdul Karim sesay et al
Gambia/GC19-3146/2020	EPI_ISL_561171	MRCG at LSHTM Genomics lab	MRCG at LSHTM Genomics lab	2020-07-27	Abdul Karim sesay et al
Gambia/GC19-3165/2020	EPI_ISL_561043	MRCG at LSHTM Genomics lab	MRCG at LSHTM Genomics lab	2020-07-27	Abdul Karim sesay et al
Gambia/GC19-3166/2020	EPI_ISL_561044	MRCG at LSHTM Genomics lab	MRCG at LSHTM Genomics lab	2020-07-27	Abdul Karim sesay et al
Gambia/GC19-3189/2020	EPI_ISL_561045	MRCG at LSHTM Genomics lab	MRCG at LSHTM Genomics lab	2020-07-27	Abdul Karim sesay et al
Gambia/GC19-3192/2020	EPI_ISL_561046	MRCG at LSHTM Genomics lab	MRCG at LSHTM Genomics lab	2020-07-27	Abdul Karim sesay et al
Gambia/GC19-3193/2020	EPI_ISL_561047	MRCG at LSHTM Genomics lab	MRCG at LSHTM Genomics lab	2020-07-27	Abdul Karim sesay et al
Gambia/GC19-3208/2020	EPI_ISL_561048	MRCG at LSHTM Genomics lab	MRCG at LSHTM Genomics lab	2020-07-27	Abdul Karim sesay et al
Gambia/GC19-3209/2020	EPI_ISL_561049	MRCG at LSHTM Genomics lab	MRCG at LSHTM Genomics lab	2020-07-27	Abdul Karim sesay et al
Gambia/GC19-3210/2020	EPI_ISL_561050	MRCG at LSHTM Genomics lab	MRCG at LSHTM Genomics lab	2020-07-27	Abdul Karim sesay et al
Gambia/GC19-3214/2020	EPI_ISL_561051	MRCG at LSHTM Genomics lab	MRCG at LSHTM Genomics lab	2020-07-27	Abdul Karim sesay et al
Gambia/GC19-3219/2020	EPI_ISL_561052	MRCG at LSHTM Genomics lab	MRCG at LSHTM Genomics lab	2020-07-27	Abdul Karim sesay et al
Gambia/GC19-3246/2020	EPI_ISL_561053	MRCG at LSHTM Genomics lab	MRCG at LSHTM Genomics lab	2020-07-27	Abdul Karim sesay et al
Gambia/GC19-3255/2020	EPI_ISL_561054	MRCG at LSHTM Genomics lab	MRCG at LSHTM Genomics lab	2020-07-27	Abdul Karim sesay et al
Gambia/GC19-3266/2020	EPI_ISL_561055	MRCG at LSHTM Genomics lab	MRCG at LSHTM Genomics lab	2020-07-27	Abdul Karim sesay et al
Gambia/GC19-3267/2020	EPI_ISL_561056	MRCG at LSHTM Genomics lab	MRCG at LSHTM Genomics lab	2020-07-27	Abdul Karim sesay et al
Gambia/GC19-3275/2020	EPI_ISL_561057	MRCG at LSHTM Genomics lab	MRCG at LSHTM Genomics lab	2020-07-27	Abdul Karim sesay et al
Gambia/GC19-3278/2020	EPI_ISL_561058	MRCG at LSHTM Genomics lab	MRCG at LSHTM Genomics lab	2020-07-27	Abdul Karim sesay et al
Gambia/GC19-3301/2020	EPI_ISL_561059	MRCG at LSHTM Genomics lab	MRCG at LSHTM Genomics lab	2020-07-27	Abdul Karim sesay et al
Gambia/GC19-3317/2020	EPI_ISL_561060	MRCG at LSHTM Genomics lab	MRCG at LSHTM Genomics lab	2020-07-27	Abdul Karim sesay et al
Gambia/GC19-3323/2020	EPI_ISL_561061	MRCG at LSHTM Genomics lab	MRCG at LSHTM Genomics lab	2020-07-27	Abdul Karim sesay et al
Gambia/GC19-3358/2020	EPI_ISL_561062	MRCG at LSHTM Genomics lab	MRCG at LSHTM Genomics lab	2020-07-27	Abdul Karim sesay et al
Gambia/GC19-3365/2020	EPI_ISL_561063	MRCG at LSHTM Genomics lab	MRCG at LSHTM Genomics lab	2020-07-27	Abdul Karim sesay et al
Gambia/GC19-3373/2020	EPI_ISL_561064	MRCG at LSHTM Genomics lab	MRCG at LSHTM Genomics lab	2020-07-27	Abdul Karim sesay et al
Gambia/GC19-3374/2020	EPI_ISL_561065	MRCG at LSHTM Genomics lab	MRCG at LSHTM Genomics lab	2020-07-27	Abdul Karim sesay et al
Gambia/GC19-3375/2020	EPI_ISL_561066	MRCG at LSHTM Genomics lab	MRCG at LSHTM Genomics lab	2020-07-27	Abdul Karim sesay et al
Gambia/GC19-3380/2020	EPI_ISL_561067	MRCG at LSHTM Genomics lab	MRCG at LSHTM Genomics lab	2020-07-27	Abdul Karim sesay et al
Gambia/GC19-3381/2020	EPI_ISL_561068	MRCG at LSHTM Genomics lab	MRCG at LSHTM Genomics lab	2020-07-27	Abdul Karim sesay et al
Gambia/GC19-3396/2020	EPI_ISL_561069	MRCG at LSHTM Genomics lab	MRCG at LSHTM Genomics lab	2020-07-27	Abdul Karim sesay et al
Gambia/GC19-3398/2020	EPI_ISL_561070	MRCG at LSHTM Genomics lab	MRCG at LSHTM Genomics lab	2020-07-27	Abdul Karim sesay et al
Gambia/GC19-3399/2020	EPI_ISL_561172	MRCG at LSHTM Genomics lab	MRCG at LSHTM Genomics lab	2020-07-27	Abdul Karim sesay et al
Gambia/GC19-3400/2020	EPI_ISL_561173	MRCG at LSHTM Genomics lab	MRCG at LSHTM Genomics lab	2020-07-27	Abdul Karim sesay et al
Gambia/GC19-3407/2020	EPI_ISL_561174	MRCG at LSHTM Genomics lab	MRCG at LSHTM Genomics lab	2020-07-27	Abdul Karim sesay et al
Gambia/GC19-3411/2020	EPI_ISL_561175	MRCG at LSHTM Genomics lab	MRCG at LSHTM Genomics lab	2020-07-27	Abdul Karim sesay et al
Gambia/GC19-3418/2020	EPI_ISL_561176	MRCG at LSHTM Genomics lab	MRCG at LSHTM Genomics lab	2020-07-27	Abdul Karim sesay et al
Gambia/GC19-3423/2020	EPI_ISL_561177	MRCG at LSHTM Genomics lab	MRCG at LSHTM Genomics lab	2020-07-27	Abdul Karim sesay et al
Gambia/GC19-3429/2020	EPI_ISL_561178	MRCG at LSHTM Genomics lab	MRCG at LSHTM Genomics lab	2020-07-27	Abdul Karim sesay et al
Gambia/GC19-3432/2020	EPI_ISL_561179	MRCG at LSHTM Genomics lab	MRCG at LSHTM Genomics lab	2020-07-27	Abdul Karim sesay et al
Gambia/GC19-3438/2020	EPI_ISL_561180	MRCG at LSHTM Genomics lab	MRCG at LSHTM Genomics lab	2020-07-27	Abdul Karim sesay et al
Gambia/GC19-3445/2020	EPI_ISL_561181	MRCG at LSHTM Genomics lab	MRCG at LSHTM Genomics lab	2020-07-27	Abdul Karim sesay et al
Gambia/GC19-3447/2020	EPI_ISL_561182	MRCG at LSHTM Genomics lab	MRCG at LSHTM Genomics lab	2020-07-27	Abdul Karim sesay et al
Gambia/GC19-3448/2020	EPI_ISL_561183	MRCG at LSHTM Genomics lab	MRCG at LSHTM Genomics lab	2020-07-27	Abdul Karim sesay et al
Gambia/GC19-3497/2020	EPI_ISL_561184	MRCG at LSHTM Genomics lab	MRCG at LSHTM Genomics lab	2020-07-27	Abdul Karim sesay et al
Gambia/GC19-3501/2020	EPI_ISL_561185	MRCG at LSHTM Genomics lab	MRCG at LSHTM Genomics lab	2020-07-27	Abdul Karim sesay et al
Gambia/GC19-3503/2020	EPI_ISL_561186	MRCG at LSHTM Genomics lab	MRCG at LSHTM Genomics lab	2020-07-27	Abdul Karim sesay et al
Gambia/GC19-3504/2020	EPI_ISL_561187	MRCG at LSHTM Genomics lab	MRCG at LSHTM Genomics lab	2020-07-27	Abdul Karim sesay et al
Gambia/GC19-3505/2020	EPI_ISL_561188	MRCG at LSHTM Genomics lab	MRCG at LSHTM Genomics lab	2020-07-27	Abdul Karim sesay et al
Gambia/GC19-3514/2020	EPI_ISL_561189	MRCG at LSHTM Genomics lab	MRCG at LSHTM Genomics lab	2020-07-27	Abdul Karim sesay et al
Gambia/GC19-3528/2020	EPI_ISL_561190	MRCG at LSHTM Genomics lab	MRCG at LSHTM Genomics lab	2020-07-27	Abdul Karim sesay et al
Gambia/GC19-3529/2020	EPI_ISL_561191	MRCG at LSHTM Genomics lab	MRCG at LSHTM Genomics lab	2020-07-27	Abdul Karim sesay et al
Gambia/GC19-3530/2020	EPI_ISL_561192	MRCG at LSHTM Genomics lab	MRCG at LSHTM Genomics lab	2020-07-27	Abdul Karim sesay et al
Gambia/GC19-3533/2020	EPI_ISL_561193	MRCG at LSHTM Genomics lab	MRCG at LSHTM Genomics lab	2020-07-27	Abdul Karim sesay et al
Gambia/GC19-3535/2020	EPI_ISL_561194	MRCG at LSHTM Genomics lab	MRCG at LSHTM Genomics lab	2020-07-27	Abdul Karim sesay et al
Gambia/GC19-3550/2020	EPI_ISL_561195	MRCG at LSHTM Genomics lab	MRCG at LSHTM Genomics lab	2020-07-27	Abdul Karim sesay et al
Gambia/GC19-3565/2020	EPI_ISL_561196	MRCG at LSHTM Genomics lab	MRCG at LSHTM Genomics lab	2020-07-27	Abdul Karim sesay et al
Gambia/GC19-3578/2020	EPI_ISL_561197	MRCG at LSHTM Genomics lab	MRCG at LSHTM Genomics lab	2020-07-27	Abdul Karim sesay et al
Gambia/GC19-3613/2020	EPI_ISL_561198	MRCG at LSHTM Genomics lab	MRCG at LSHTM Genomics lab	2020-07-27	Abdul Karim sesay et al
Gambia/GC19-3629/2020	EPI_ISL_561199	MRCG at LSHTM Genomics lab	MRCG at LSHTM Genomics lab	2020-07-27	Abdul Karim sesay et al
Gambia/GC19-3630/2020	EPI_ISL_561200	MRCG at LSHTM Genomics lab	MRCG at LSHTM Genomics lab	2020-07-27	Abdul Karim sesay et al
Gambia/GC19-3656/2020	EPI_ISL_561201	MRCG at LSHTM Genomics lab	MRCG at LSHTM Genomics lab	2020-07-27	Abdul Karim sesay et al
Gambia/GC19-3659/2020	EPI_ISL_561202	MRCG at LSHTM Genomics lab	MRCG at LSHTM Genomics lab	2020-07-27	Abdul Karim sesay et al
Gambia/GC19-3661/2020	EPI_ISL_561203	MRCG at LSHTM Genomics lab	MRCG at LSHTM Genomics lab	2020-07-27	Abdul Karim sesay et al
Gambia/GC19-3666/2020	EPI_ISL_561204	MRCG at LSHTM Genomics lab	MRCG at LSHTM Genomics lab	2020-07-27	Abdul Karim sesay et al
Gambia/GC19-3768/2020	EPI_ISL_561071	MRCG at LSHTM Genomics lab	MRCG at LSHTM Genomics lab	2020-07-27	Abdul Karim sesay et al
Gambia/GC19-3769/2020	EPI_ISL_561072	MRCG at LSHTM Genomics lab	MRCG at LSHTM Genomics lab	2020-07-27	Abdul Karim sesay et al
Gambia/GC19-3773/2020	EPI_ISL_561073	MRCG at LSHTM Genomics lab	MRCG at LSHTM Genomics lab	2020-07-27	Abdul Karim sesay et al
Gambia/GC19-3774/2020	EPI_ISL_561074	MRCG at LSHTM Genomics lab	MRCG at LSHTM Genomics lab	2020-07-27	Abdul Karim sesay et al
Gambia/GC19-3775/2020	EPI_ISL_561075	MRCG at LSHTM Genomics lab	MRCG at LSHTM Genomics lab	2020-07-27	Abdul Karim sesay et al
Gambia/GC19-3776/2020	EPI_ISL_561076	MRCG at LSHTM Genomics lab	MRCG at LSHTM Genomics lab	2020-07-27	Abdul Karim sesay et al
Gambia/GC19-3792/2020	EPI_ISL_561077	MRCG at LSHTM Genomics lab	MRCG at LSHTM Genomics lab	2020-07-27	Abdul Karim sesay et al
Gambia/GC19-3794/2020	EPI_ISL_561078	MRCG at LSHTM Genomics lab	MRCG at LSHTM Genomics lab	2020-07-27	Abdul Karim sesay et al
Gambia/GC19-3796/2020	EPI_ISL_561079	MRCG at LSHTM Genomics lab	MRCG at LSHTM Genomics lab	2020-07-27	Abdul Karim sesay et al
Gambia/GC19-3798/2020	EPI_ISL_561080	MRCG at LSHTM Genomics lab	MRCG at LSHTM Genomics lab	2020-07-27	Abdul Karim sesay et al
Gambia/GC19-3799/2020	EPI_ISL_561081	MRCG at LSHTM Genomics lab	MRCG at LSHTM Genomics lab	2020-07-27	Abdul Karim sesay et al
Gambia/GC19-3802/2020	EPI_ISL_561082	MRCG at LSHTM Genomics lab	MRCG at LSHTM Genomics lab	2020-07-27	Abdul Karim sesay et al
Gambia/GC19-3805/2020	EPI_ISL_561083	MRCG at LSHTM Genomics lab	MRCG at LSHTM Genomics lab	2020-07-27	Abdul Karim sesay et al
Gambia/GC19-3806/2020	EPI_ISL_561084	MRCG at LSHTM Genomics lab	MRCG at LSHTM Genomics lab	2020-07-27	Abdul Karim sesay et al
Gambia/GC19-3807/2020	EPI_ISL_561085	MRCG at LSHTM Genomics lab	MRCG at LSHTM Genomics lab	2020-07-27	Abdul Karim sesay et al
Gambia/GC19-3812/2020	EPI_ISL_561086	MRCG at LSHTM Genomics lab	MRCG at LSHTM Genomics lab	2020-07-27	Abdul Karim sesay et al
Gambia/GC19-3813/2020	EPI_ISL_561087	MRCG at LSHTM Genomics lab	MRCG at LSHTM Genomics lab	2020-07-27	Abdul Karim sesay et al
Gambia/GC19-3814/2020	EPI_ISL_561088	MRCG at LSHTM Genomics lab	MRCG at LSHTM Genomics lab	2020-07-27	Abdul Karim sesay et al
Gambia/GC19-3816/2020	EPI_ISL_561089	MRCG at LSHTM Genomics lab	MRCG at LSHTM Genomics lab	2020-07-27	Abdul Karim sesay et al
Gambia/GC19-3818/2020	EPI_ISL_561090	MRCG at LSHTM Genomics lab	MRCG at LSHTM Genomics lab	2020-07-27	Abdul Karim sesay et al
Gambia/GC19-3820/2020	EPI_ISL_561091	MRCG at LSHTM Genomics lab	MRCG at LSHTM Genomics lab	2020-07-27	Abdul Karim sesay et al
Gambia/GC19-3821/2020	EPI_ISL_561092	MRCG at LSHTM Genomics lab	MRCG at LSHTM Genomics lab	2020-07-27	Abdul Karim sesay et al
Gambia/GC19-3822/2020	EPI_ISL_561093	MRCG at LSHTM Genomics lab	MRCG at LSHTM Genomics lab	2020-07-27	Abdul Karim sesay et al
Gambia/GC19-3823/2020	EPI_ISL_561094	MRCG at LSHTM Genomics lab	MRCG at LSHTM Genomics lab	2020-07-27	Abdul Karim sesay et al
Gambia/GC19-3831/2020	EPI_ISL_561095	MRCG at LSHTM Genomics lab	MRCG at LSHTM Genomics lab	2020-07-27	Abdul Karim sesay et al
Gambia/GC19-3835/2020	EPI_ISL_561096	MRCG at LSHTM Genomics lab	MRCG at LSHTM Genomics lab	2020-07-27	Abdul Karim sesay et al
Gambia/GC19-3836/2020	EPI_ISL_561097	MRCG at LSHTM Genomics lab	MRCG at LSHTM Genomics lab	2020-07-27	Abdul Karim sesay et al
Gambia/GC19-3839/2020	EPI_ISL_561098	MRCG at LSHTM Genomics lab	MRCG at LSHTM Genomics lab	2020-07-27	Abdul Karim sesay et al
Gambia/GC19-3842/2020	EPI_ISL_561099	MRCG at LSHTM Genomics lab	MRCG at LSHTM Genomics lab	2020-07-27	Abdul Karim sesay et al
Gambia/GC19-3846/2020	EPI_ISL_561100	MRCG at LSHTM Genomics lab	MRCG at LSHTM Genomics lab	2020-07-27	Abdul Karim sesay et al
Gambia/GC19-3852/2020	EPI_ISL_561101	MRCG at LSHTM Genomics lab	MRCG at LSHTM Genomics lab	2020-07-27	Abdul Karim sesay et al
Gambia/GC19-3854/2020	EPI_ISL_561102	MRCG at LSHTM Genomics lab	MRCG at LSHTM Genomics lab	2020-07-27	Abdul Karim sesay et al
Gambia/GC19-3856/2020	EPI_ISL_561103	MRCG at LSHTM Genomics lab	MRCG at LSHTM Genomics lab	2020-07-27	Abdul Karim sesay et al
Gambia/GC192573/2020	EPI_ISL_561115	MRCG at LSHTM Genomics lab	MRCG at LSHTM Genomics lab	2020-07-21	Abdul Karim sesay et al
Gambia/GC192574/2020	EPI_ISL_561116	MRCG at LSHTM Genomics lab	MRCG at LSHTM Genomics lab	2020-07-21	Abdul Karim sesay et al
Gambia/GC192576/2020	EPI_ISL_561117	MRCG at LSHTM Genomics lab	MRCG at LSHTM Genomics lab	2020-07-21	Abdul Karim sesay et al
Gambia/GC192579/2020	EPI_ISL_561118	MRCG at LSHTM Genomics lab	MRCG at LSHTM Genomics lab	2020-07-21	Abdul Karim sesay et al
Gambia/GC192583/2020	EPI_ISL_561119	MRCG at LSHTM Genomics lab	MRCG at LSHTM Genomics lab	2020-07-21	Abdul Karim sesay et al
Gambia/GC192602/2020	EPI_ISL_561120	MRCG at LSHTM Genomics lab	MRCG at LSHTM Genomics lab	2020-07-21	Abdul Karim sesay et al
Gambia/GC192610/2020	EPI_ISL_561121	MRCG at LSHTM Genomics lab	MRCG at LSHTM Genomics lab	2020-07-21	Abdul Karim sesay et al
Gambia/GC192751/2020	EPI_ISL_561138	MRCG at LSHTM Genomics lab	MRCG at LSHTM Genomics lab	2020-07-21	Abdul Karim sesay et al
Gambia/GC192756/2020	EPI_ISL_561139	MRCG at LSHTM Genomics lab	MRCG at LSHTM Genomics lab	2020-07-22	Abdul Karim sesay et al
Gambia/GC192772/2020	EPI_ISL_561140	MRCG at LSHTM Genomics lab	MRCG at LSHTM Genomics lab	2020-07-22	Abdul Karim sesay et al
Gambia/GC192778/2020	EPI_ISL_561141	MRCG at LSHTM Genomics lab	MRCG at LSHTM Genomics lab	2020-07-22	Abdul Karim sesay et al
Gambia/GC192781/2020	EPI_ISL_561142	MRCG at LSHTM Genomics lab	MRCG at LSHTM Genomics lab	2020-07-22	Abdul Karim sesay et al
Gambia/GC192782/2020	EPI_ISL_561143	MRCG at LSHTM Genomics lab	MRCG at LSHTM Genomics lab	2020-07-22	Abdul Karim sesay et al
Gambia/GC192786/2020	EPI_ISL_561144	MRCG at LSHTM Genomics lab	MRCG at LSHTM Genomics lab	2020-07-22	Abdul Karim sesay et al
Gambia/GC192789/2020	EPI_ISL_561145	MRCG at LSHTM Genomics lab	MRCG at LSHTM Genomics lab	2020-07-22	Abdul Karim sesay et al
Gambia/GC192809/2020	EPI_ISL_561146	MRCG at LSHTM Genomics lab	MRCG at LSHTM Genomics lab	2020-07-22	Abdul Karim sesay et al
Gambia/GC192811/2020	EPI_ISL_561147	MRCG at LSHTM Genomics lab	MRCG at LSHTM Genomics lab	2020-07-22	Abdul Karim sesay et al
Gambia/GC192812/2020	EPI_ISL_561148	MRCG at LSHTM Genomics lab	MRCG at LSHTM Genomics lab	2020-07-22	Abdul Karim sesay et al
Gambia/GC192823/2020	EPI_ISL_561149	MRCG at LSHTM Genomics lab	MRCG at LSHTM Genomics lab	2020-07-22	Abdul Karim sesay et al
Gambia/NPHL-100C/2020	EPI_ISL_561207	MRCG at LSHTM Genomics lab	MRCG at LSHTM Genomics lab	2020-06-01	Abdul Karim sesay et al
Gambia/NPHL-1168/2020	EPI_ISL_561212	MRCG at LSHTM Genomics lab	MRCG at LSHTM Genomics lab	2020-06-27	Abdul Karim sesay et al
Gambia/NPHL-1208/2020	EPI_ISL_561213	MRCG at LSHTM Genomics lab	MRCG at LSHTM Genomics lab	2020-06-30	Abdul Karim sesay et al
Gambia/NPHL-1209/2020	EPI_ISL_561214	MRCG at LSHTM Genomics lab	MRCG at LSHTM Genomics lab	2020-06-30	Abdul Karim sesay et al
Gambia/NPHL-1212/2020	EPI_ISL_561215	MRCG at LSHTM Genomics lab	MRCG at LSHTM Genomics lab	2020-06-30	Abdul Karim sesay et al
Gambia/NPHL-1216/2020	EPI_ISL_561216	MRCG at LSHTM Genomics lab	MRCG at LSHTM Genomics lab	2020-06-30	Abdul Karim sesay et al
Gambia/NPHL-1224/2020	EPI_ISL_561217	MRCG at LSHTM Genomics lab	MRCG at LSHTM Genomics lab	2020-06-30	Abdul Karim sesay et al
Gambia/NPHL-1230/2020	EPI_ISL_561218	MRCG at LSHTM Genomics lab	MRCG at LSHTM Genomics lab	2020-06-30	Abdul Karim sesay et al
Gambia/NPHL-1248/2020	EPI_ISL_561222	MRCG at LSHTM Genomics lab	MRCG at LSHTM Genomics lab	2020-07-01	Abdul Karim sesay et al
Gambia/NPHL-1258/2020	EPI_ISL_561223	MRCG at LSHTM Genomics lab	MRCG at LSHTM Genomics lab	2020-07-02	Abdul Karim sesay et al
Gambia/NPHL-1401/2020	EPI_ISL_561224	MRCG at LSHTM Genomics lab	MRCG at LSHTM Genomics lab	2020-07-03	Abdul Karim sesay et al
Gambia/NPHL-1402/2020	EPI_ISL_561225	MRCG at LSHTM Genomics lab	MRCG at LSHTM Genomics lab	2020-07-04	Abdul Karim sesay et al
Gambia/NPHL-1405/2020	EPI_ISL_561226	MRCG at LSHTM Genomics lab	MRCG at LSHTM Genomics lab	2020-07-04	Abdul Karim sesay et al
Gambia/NPHL-1418/2020	EPI_ISL_561227	MRCG at LSHTM Genomics lab	MRCG at LSHTM Genomics lab	2020-07-04	Abdul Karim sesay et al
Gambia/NPHL-1422/2020	EPI_ISL_561228	MRCG at LSHTM Genomics lab	MRCG at LSHTM Genomics lab	2020-07-04	Abdul Karim sesay et al
Gambia/NPHL-1424/2020	EPI_ISL_561229	MRCG at LSHTM Genomics lab	MRCG at LSHTM Genomics lab	2020-07-04	Abdul Karim sesay et al
Gambia/NPHL-1446/2020	EPI_ISL_561230	MRCG at LSHTM Genomics lab	MRCG at LSHTM Genomics lab	2020-07-04	Abdul Karim sesay et al
Gambia/NPHL-162B/2020	EPI_ISL_561234	MRCG at LSHTM Genomics lab	MRCG at LSHTM Genomics lab	2020-06-04	Abdul Karim sesay et al
Gambia/NPHL-1641/2020	EPI_ISL_561235	MRCG at LSHTM Genomics lab	MRCG at LSHTM Genomics lab	2020-07-31	Abdul Karim sesay et al
Gambia/NPHL-1645/2020	EPI_ISL_561236	MRCG at LSHTM Genomics lab	MRCG at LSHTM Genomics lab	2020-08-04	Abdul Karim sesay et al
Gambia/NPHL-1711/2020	EPI_ISL_561237	MRCG at LSHTM Genomics lab	MRCG at LSHTM Genomics lab	2020-08-04	Abdul Karim sesay et al
Gambia/NPHL-1746/2020	EPI_ISL_561238	MRCG at LSHTM Genomics lab	MRCG at LSHTM Genomics lab	2020-07-20	Abdul Karim sesay et al
Gambia/NPHL-1968/2020	EPI_ISL_561240	MRCG at LSHTM Genomics lab	MRCG at LSHTM Genomics lab	2020-07-16	Abdul Karim sesay et al
Gambia/NPHL-2037/2020	EPI_ISL_561241	MRCG at LSHTM Genomics lab	MRCG at LSHTM Genomics lab	2020-07-15	Abdul Karim sesay et al
Gambia/NPHL-2444/2020	EPI_ISL_561249	MRCG at LSHTM Genomics lab	MRCG at LSHTM Genomics lab	2020-07-21	Abdul Karim sesay et al
Gambia/NPHL-2457/2020	EPI_ISL_561252	MRCG at LSHTM Genomics lab	MRCG at LSHTM Genomics lab	2020-07-21	Abdul Karim sesay et al
Gambia/NPHL-2458/2020	EPI_ISL_561253	MRCG at LSHTM Genomics lab	MRCG at LSHTM Genomics lab	2020-07-21	Abdul Karim sesay et al
Gambia/NPHL-2465/2020	EPI_ISL_561255	MRCG at LSHTM Genomics lab	MRCG at LSHTM Genomics lab	2020-07-21	Abdul Karim sesay et al
Gambia/NPHL-2469/2020	EPI_ISL_561256	MRCG at LSHTM Genomics lab	MRCG at LSHTM Genomics lab	2020-07-21	Abdul Karim sesay et al
Gambia/NPHL-2470/2020	EPI_ISL_561258	MRCG at LSHTM Genomics lab	MRCG at LSHTM Genomics lab	2020-07-21	Abdul Karim sesay et al
Gambia/NPHL-2472/2020	EPI_ISL_561259	MRCG at LSHTM Genomics lab	MRCG at LSHTM Genomics lab	2020-07-21	Abdul Karim sesay et al
Gambia/NPHL-2473/2020	EPI_ISL_561260	MRCG at LSHTM Genomics lab	MRCG at LSHTM Genomics lab	2020-07-21	Abdul Karim sesay et al
Gambia/NPHL-2478/2020	EPI_ISL_561261	MRCG at LSHTM Genomics lab	MRCG at LSHTM Genomics lab	2020-07-21	Abdul Karim sesay et al
Gambia/NPHL-2497/2020	EPI_ISL_561262	MRCG at LSHTM Genomics lab	MRCG at LSHTM Genomics lab	2020-07-21	Abdul Karim sesay et al
Gambia/NPHL-2500/2020	EPI_ISL_561263	MRCG at LSHTM Genomics lab	MRCG at LSHTM Genomics lab	2020-07-21	Abdul Karim sesay et al
Gambia/NPHL-2504/2020	EPI_ISL_561264	MRCG at LSHTM Genomics lab	MRCG at LSHTM Genomics lab	2020-07-23	Abdul Karim sesay et al
Gambia/NPHL-2514/2020	EPI_ISL_561265	MRCG at LSHTM Genomics lab	MRCG at LSHTM Genomics lab	2020-07-21	Abdul Karim sesay et al
Gambia/NPHL-2521/2020	EPI_ISL_561266	MRCG at LSHTM Genomics lab	MRCG at LSHTM Genomics lab	2020-07-23	Abdul Karim sesay et al
Gambia/NPHL-2522/2020	EPI_ISL_561267	MRCG at LSHTM Genomics lab	MRCG at LSHTM Genomics lab	2020-07-22	Abdul Karim sesay et al
Gambia/NPHL-2524/2020	EPI_ISL_561268	MRCG at LSHTM Genomics lab	MRCG at LSHTM Genomics lab	2020-07-24	Abdul Karim sesay et al
Gambia/NPHL-2529/2020	EPI_ISL_561269	MRCG at LSHTM Genomics lab	MRCG at LSHTM Genomics lab	2020-07-21	Abdul Karim sesay et al
Gambia/NPHL-2538/2020	EPI_ISL_561272	MRCG at LSHTM Genomics lab	MRCG at LSHTM Genomics lab	2020-07-21	Abdul Karim sesay et al
Gambia/NPHL-2550/2020	EPI_ISL_561274	MRCG at LSHTM Genomics lab	MRCG at LSHTM Genomics lab	2020-07-21	Abdul Karim sesay et al
Gambia/NPHL-2555/2020	EPI_ISL_561276	MRCG at LSHTM Genomics lab	MRCG at LSHTM Genomics lab	2020-07-21	Abdul Karim sesay et al
Gambia/NPHL-2586/2020	EPI_ISL_561281	MRCG at LSHTM Genomics lab	MRCG at LSHTM Genomics lab	2020-07-23	Abdul Karim sesay et al
Gambia/NPHL-2615/2020	EPI_ISL_561283	MRCG at LSHTM Genomics lab	MRCG at LSHTM Genomics lab	2020-08-18	Abdul Karim sesay et al
Gambia/NPHL-2640/2020	EPI_ISL_561285	MRCG at LSHTM Genomics lab	MRCG at LSHTM Genomics lab	2020-06-17	Abdul Karim sesay et al
Gambia/NPHL-2712/2020	EPI_ISL_561288	MRCG at LSHTM Genomics lab	MRCG at LSHTM Genomics lab	2020-08-03	Abdul Karim sesay et al
Gambia/NPHL-2727/2020	EPI_ISL_561289	MRCG at LSHTM Genomics lab	MRCG at LSHTM Genomics lab	2020-08-04	Abdul Karim sesay et al
Gambia/NPHL-2729/2020	EPI_ISL_561290	MRCG at LSHTM Genomics lab	MRCG at LSHTM Genomics lab	2020-07-23	Abdul Karim sesay et al
Gambia/NPHL-2736/2020	EPI_ISL_561291	MRCG at LSHTM Genomics lab	MRCG at LSHTM Genomics lab	2020-07-25	Abdul Karim sesay et al
Gambia/NPHL-2759/2020	EPI_ISL_561292	MRCG at LSHTM Genomics lab	MRCG at LSHTM Genomics lab	2020-08-07	Abdul Karim sesay et al
Gambia/NPHL-2762/2020	EPI_ISL_561293	MRCG at LSHTM Genomics lab	MRCG at LSHTM Genomics lab	2020-07-25	Abdul Karim sesay et al
Gambia/NPHL-2767/2020	EPI_ISL_561294	MRCG at LSHTM Genomics lab	MRCG at LSHTM Genomics lab	2020-07-25	Abdul Karim sesay et al
Gambia/NPHL-2768/2020	EPI_ISL_561295	MRCG at LSHTM Genomics lab	MRCG at LSHTM Genomics lab	2020-07-27	Abdul Karim sesay et al
Gambia/NPHL-2785/2020	EPI_ISL_561297	MRCG at LSHTM Genomics lab	MRCG at LSHTM Genomics lab	2020-07-27	Abdul Karim sesay et al
Gambia/NPHL-2892/2020	EPI_ISL_561302	MRCG at LSHTM Genomics lab	MRCG at LSHTM Genomics lab	2020-09-07	Abdul Karim sesay et al
Gambia/NPHL-2909/2020	EPI_ISL_561304	MRCG at LSHTM Genomics lab	MRCG at LSHTM Genomics lab	2020-07-26	Abdul Karim sesay et al
Gambia/NPHL-3047/2020	EPI_ISL_561309	MRCG at LSHTM Genomics lab	MRCG at LSHTM Genomics lab	2020-07-28	Abdul Karim sesay et al
Gambia/NPHL-3055/2020	EPI_ISL_561310	MRCG at LSHTM Genomics lab	MRCG at LSHTM Genomics lab	2020-07-17	Abdul Karim sesay et al
Gambia/NPHL-3079/2020	EPI_ISL_561312	MRCG at LSHTM Genomics lab	MRCG at LSHTM Genomics lab	2020-07-27	Abdul Karim sesay et al
Gambia/NPHL-3254/2020	EPI_ISL_561315	MRCG at LSHTM Genomics lab	MRCG at LSHTM Genomics lab	2020-07-28	Abdul Karim sesay et al
Gambia/NPHL-3281/2020	EPI_ISL_561316	MRCG at LSHTM Genomics lab	MRCG at LSHTM Genomics lab	2020-07-28	Abdul Karim sesay et al
Gambia/S-0287B/2020	EPI_ISL_810983	MRCG at LSHTM Genomics lab	MRCG at LSHTM Genomics lab	2020-08-04	Abdul Karim sesay et al
Gambia/S-0315D/2020	EPI_ISL_811021	MRCG at LSHTM Genomics lab	MRCG at LSHTM Genomics lab	2020-08-17	Abdul Karim sesay et al
Gambia/S-0318K/2020	EPI_ISL_811022	MRCG at LSHTM Genomics lab	MRCG at LSHTM Genomics lab	2020-08-17	Abdul Karim sesay et al
Gambia/S-0320G/2020	EPI_ISL_811023	MRCG at LSHTM Genomics lab	MRCG at LSHTM Genomics lab	2020-08-18	Abdul Karim sesay et al
Gambia/S-0323D/2020	EPI_ISL_811024	MRCG at LSHTM Genomics lab	MRCG at LSHTM Genomics lab	2020-08-18	Abdul Karim sesay et al
Gambia/S-279/2020	EPI_ISL_811036	MRCG at LSHTM Genomics lab	MRCG at LSHTM Genomics lab	2020-08-04	Abdul Karim sesay et al
Gambia/S-280/2020	EPI_ISL_810971	MRCG at LSHTM Genomics lab	MRCG at LSHTM Genomics lab	2020-08-04	Abdul Karim sesay et al
Gambia/S-281/2020	EPI_ISL_810972	MRCG at LSHTM Genomics lab	MRCG at LSHTM Genomics lab	2020-08-04	Abdul Karim sesay et al
Gambia/S-283/2020	EPI_ISL_810975	MRCG at LSHTM Genomics lab	MRCG at LSHTM Genomics lab	2020-08-04	Abdul Karim sesay et al
Gambia/S-284/2020	EPI_ISL_810974	MRCG at LSHTM Genomics lab	MRCG at LSHTM Genomics lab	2020-08-04	Abdul Karim sesay et al
Gambia/S-286/2020	EPI_ISL_811015	MRCG at LSHTM Genomics lab	MRCG at LSHTM Genomics lab	2020-08-04	Abdul Karim sesay et al
Gambia/S-290/2020	EPI_ISL_810985	MRCG at LSHTM Genomics lab	MRCG at LSHTM Genomics lab	2020-08-05	Abdul Karim sesay et al
Gambia/S-293/2020	EPI_ISL_810976	MRCG at LSHTM Genomics lab	MRCG at LSHTM Genomics lab	2020-08-05	Abdul Karim sesay et al
Gambia/S-296/2020	EPI_ISL_810973	MRCG at LSHTM Genomics lab	MRCG at LSHTM Genomics lab	2020-08-13	Abdul Karim sesay et al
Gambia/S-300/2020	EPI_ISL_810984	MRCG at LSHTM Genomics lab	MRCG at LSHTM Genomics lab	2020-08-11	Abdul Karim sesay et al
Gambia/S-3015J/2020	EPI_ISL_810980	MRCG at LSHTM Genomics lab	MRCG at LSHTM Genomics lab	2020-09-14	Abdul Karim sesay et al
Gambia/S-3039J/2020	EPI_ISL_811037	MRCG at LSHTM Genomics lab	MRCG at LSHTM Genomics lab	2020-10-01	Abdul Karim sesay et al
Gambia/S-307/2020	EPI_ISL_811016	MRCG at LSHTM Genomics lab	MRCG at LSHTM Genomics lab	2020-08-12	Abdul Karim sesay et al
Gambia/S-309/2020	EPI_ISL_811017	MRCG at LSHTM Genomics lab	MRCG at LSHTM Genomics lab	2020-08-13	Abdul Karim sesay et al
Gambia/S-310/2020	EPI_ISL_811018	MRCG at LSHTM Genomics lab	MRCG at LSHTM Genomics lab	2020-08-13	Abdul Karim sesay et al
Gambia/S-311/2020	EPI_ISL_811019	MRCG at LSHTM Genomics lab	MRCG at LSHTM Genomics lab	2020-08-13	Abdul Karim sesay et al
Gambia/S-312/2020	EPI_ISL_811020	MRCG at LSHTM Genomics lab	MRCG at LSHTM Genomics lab	2020-08-13	Abdul Karim sesay et al
Gambia/S-330/2020	EPI_ISL_811025	MRCG at LSHTM Genomics lab	MRCG at LSHTM Genomics lab	2020-08-20	Abdul Karim sesay et al
Gambia/S-331/2020	EPI_ISL_811026	MRCG at LSHTM Genomics lab	MRCG at LSHTM Genomics lab	2020-08-20	Abdul Karim sesay et al
Gambia/S-333/2020	EPI_ISL_811027	MRCG at LSHTM Genomics lab	MRCG at LSHTM Genomics lab	2020-08-20	Abdul Karim sesay et al
Gambia/S-339/2020	EPI_ISL_811028	MRCG at LSHTM Genomics lab	MRCG at LSHTM Genomics lab	2020-08-25	Abdul Karim sesay et al
Gambia/S-341/2020	EPI_ISL_811029	MRCG at LSHTM Genomics lab	MRCG at LSHTM Genomics lab	2020-08-25	Abdul Karim sesay et al
Gambia/S-347/2020	EPI_ISL_811030	MRCG at LSHTM Genomics lab	MRCG at LSHTM Genomics lab	2020-08-26	Abdul Karim sesay et al
Gambia/S-348/2020	EPI_ISL_810978	MRCG at LSHTM Genomics lab	MRCG at LSHTM Genomics lab	2020-08-26	Abdul Karim sesay et al
Gambia/S-350/2020	EPI_ISL_810977	MRCG at LSHTM Genomics lab	MRCG at LSHTM Genomics lab	2020-08-27	Abdul Karim sesay et al
Gambia/S-351/2020	EPI_ISL_811031	MRCG at LSHTM Genomics lab	MRCG at LSHTM Genomics lab	2020-08-27	Abdul Karim sesay et al
Gambia/S-354/2020	EPI_ISL_810979	MRCG at LSHTM Genomics lab	MRCG at LSHTM Genomics lab	2020-08-31	Abdul Karim sesay et al
Gambia/S-375/2020	EPI_ISL_811032	MRCG at LSHTM Genomics lab	MRCG at LSHTM Genomics lab	2020-09-07	Abdul Karim sesay et al
Gambia/S-384/2020	EPI_ISL_811033	MRCG at LSHTM Genomics lab	MRCG at LSHTM Genomics lab	2020-09-09	Abdul Karim sesay et al
Gambia/S-418/2020	EPI_ISL_811034	MRCG at LSHTM Genomics lab	MRCG at LSHTM Genomics lab	2020-09-22	Abdul Karim sesay et al
Gambia/S-422/2020	EPI_ISL_811035	MRCG at LSHTM Genomics lab	MRCG at LSHTM Genomics lab	2020-09-22	Abdul Karim sesay et al
Ghana/1565_S13/2020	EPI_ISL_422404	NMIMR, Department of Virology	WACCBIP, University of Ghana	2020-03-24	Joyce M. Ngoi et al
Ghana/1622_S2/2020	EPI_ISL_422384	NMIMR, Department of Virology	WACCBIP, University of Ghana	2020-03-24	Joyce M. Ngoi et al
Ghana/1651_S3/2020	EPI_ISL_422387	NMIMR, Department of Virology	WACCBIP, University of Ghana	2020-03-25	Joyce M. Ngoi et al
Ghana/1659_S14/2020	EPI_ISL_422405	NMIMR, Department of Virology	WACCBIP, University of Ghana	2020-03-25	Joyce M. Ngoi et al
Ghana/2230_S4/2020	EPI_ISL_422390	NMIMR, Department of Virology	WACCBIP, University of Ghana	2020-03-25	Joyce M. Ngoi et al
Ghana/2333_S5/2020	EPI_ISL_422394	NMIMR, Department of Virology	WACCBIP, University of Ghana	2020-03-27	Joyce M. Ngoi et al
Ghana/2573_S27/2020	EPI_ISL_515082	Department of Biochemistry, Cell and Molecular Biology	WACCBIP, University of Ghana	2020-03-29	Ngoi et al
Ghana/2709_S25/2020	EPI_ISL_515084	Department of Biochemistry, Cell and Molecular Biology	WACCBIP, University of Ghana	2020-03-28	Ngoi et al
Ghana/2828_S6/2020	EPI_ISL_422397	NMIMR, Department of Virology	WACCBIP, University of Ghana	2020-03-29	Joyce M. Ngoi et al
Ghana/2850_S15/2020	EPI_ISL_422406	NMIMR, Department of Virology	WACCBIP, University of Ghana	2020-03-29	Joyce M. Ngoi et al
Ghana/2914_S8/2020	EPI_ISL_422399	NMIMR, Department of Virology	WACCBIP, University of Ghana	2020-03-30	Joyce M. Ngoi et al
Ghana/3176_S11/2020	EPI_ISL_422402	NMIMR, Department of Virology	WACCBIP, University of Ghana	2020-03-30	Joyce M. Ngoi et al
Ghana/3177_S12/2020	EPI_ISL_422403	NMIMR, Department of Virology	WACCBIP, University of Ghana	2020-03-30	Joyce M. Ngoi et al
Ghana/34927_S20/2020	EPI_ISL_515086	Department of Biochemistry, Cell and Molecular Biology	WACCBIP, University of Ghana	2020-05-23	Ngoi et al
Ghana/34928_S21/2020	EPI_ISL_515087	Department of Biochemistry, Cell and Molecular Biology	WACCBIP, University of Ghana	2020-05-23	Ngoi et al
Ghana/34980_S22/2020	EPI_ISL_515088	Department of Biochemistry, Cell and Molecular Biology	WACCBIP, University of Ghana	2020-05-23	Ngoi et al
Ghana/34983_S40/2020	EPI_ISL_515089	Department of Biochemistry, Cell and Molecular Biology	WACCBIP, University of Ghana	2020-05-23	Ngoi et al
Ghana/35012_S17/2020	EPI_ISL_515090	Department of Biochemistry, Cell and Molecular Biology	WACCBIP, University of Ghana	2020-05-23	Ngoi et al
Ghana/35019_S18/2020	EPI_ISL_515091	Department of Biochemistry, Cell and Molecular Biology	WACCBIP, University of Ghana	2020-05-23	Ngoi et al
Ghana/35280_S41/2020	EPI_ISL_515093	Department of Biochemistry, Cell and Molecular Biology	WACCBIP, University of Ghana	2020-05-24	Ngoi et al
Ghana/35394_S49/2020	EPI_ISL_515094	Department of Biochemistry, Cell and Molecular Biology	WACCBIP, University of Ghana	2020-05-24	Ngoi et al
Ghana/35466_S19/2020	EPI_ISL_515095	Department of Biochemistry, Cell and Molecular Biology	WACCBIP, University of Ghana	2020-05-24	Ngoi et al
Ghana/35563_S37/2020	EPI_ISL_515096	Department of Biochemistry, Cell and Molecular Biology	WACCBIP, University of Ghana	2020-05-24	Ngoi et al
Ghana/81216_S36/2020	EPI_ISL_515098	Department of Biochemistry, Cell and Molecular Biology	WACCBIP, University of Ghana	2020-05-20	Ngoi et al
Ghana/81219_S34/2020	EPI_ISL_515099	Department of Biochemistry, Cell and Molecular Biology	WACCBIP, University of Ghana	2020-05-20	Ngoi et al
Ghana/82879_S48/2020	EPI_ISL_515100	Department of Biochemistry, Cell and Molecular Biology	WACCBIP, University of Ghana	2020-05-20	Ngoi et al
Ghana/83637_S29/2020	EPI_ISL_515101	Department of Biochemistry, Cell and Molecular Biology	WACCBIP, University of Ghana	2020-05-22	Ngoi et al
Ghana/84049_S31/2020	EPI_ISL_515102	Department of Biochemistry, Cell and Molecular Biology	WACCBIP, University of Ghana	2020-05-25	Ngoi et al
Ghana/84162_S45/2020	EPI_ISL_515103	Department of Biochemistry, Cell and Molecular Biology	WACCBIP, University of Ghana	2020-04-25	Ngoi et al
Ghana/84182_S43/2020	EPI_ISL_515104	Department of Biochemistry, Cell and Molecular Biology	WACCBIP, University of Ghana	2020-05-25	Ngoi et al
Ghana/84210_S44/2020	EPI_ISL_515105	Department of Biochemistry, Cell and Molecular Biology	WACCBIP, University of Ghana	2020-05-24	Ngoi et al
Ghana/84218_S47/2020	EPI_ISL_515106	Department of Biochemistry, Cell and Molecular Biology	WACCBIP, University of Ghana	2020-05-25	Ngoi et al
Ghana/84260_S28/2020	EPI_ISL_515107	Department of Biochemistry, Cell and Molecular Biology	WACCBIP, University of Ghana	2020-05-25	Ngoi et al
Ghana/84279_S42/2020	EPI_ISL_515108	Department of Biochemistry, Cell and Molecular Biology	WACCBIP, University of Ghana	2020-05-25	Ngoi et al
Ghana/84301_S35/2020	EPI_ISL_515109	Department of Biochemistry, Cell and Molecular Biology	WACCBIP, University of Ghana	2020-05-24	Ngoi et al
Ghana/84430_S51/2020	EPI_ISL_515110	Department of Biochemistry, Cell and Molecular Biology	WACCBIP, University of Ghana	2020-05-25	Ngoi et al
Ghana/84438_S50/2020	EPI_ISL_515111	Department of Biochemistry, Cell and Molecular Biology	WACCBIP, University of Ghana	2020-05-24	Ngoi et al
Ghana/84484_S16/2020	EPI_ISL_515112	Department of Biochemistry, Cell and Molecular Biology	WACCBIP, University of Ghana	2020-05-25	Ngoi et al
Ghana/KATH23/2020	EPI_ISL_515181	Kumasi Centre for Collaborative Research in Tropical Medicine, Kumasi.	Institute of Virology, Charit√© ‚Äì Universit√§tsmedizin Berlin	2020-03-22	Augustina Sylverken et al
Ghana/TTH10/2020	EPI_ISL_515182	Kumasi Centre for Collaborative Research in Tropical Medicine, Kumasi.	Institute of Virology, Charit√© ‚Äì Universit√§tsmedizin Berlin	2020-03-27	Augustina Sylverken et al
Ghana/TTH11/2020	EPI_ISL_515183	Kumasi Centre for Collaborative Research in Tropical Medicine, Kumasi.	Institute of Virology, Charit√© ‚Äì Universit√§tsmedizin Berlin	2020-03-27	Augustina Sylverken et al
Ghana/UHAS-G441/2020	EPI_ISL_648124	UHAS COVID-19 Lab	UHAS COVID-19 Lab	2020-06-12	Kwabena O. Duedu et al
Ghana/UHAS-G541/2020	EPI_ISL_648125	UHAS COVID-19 Lab	UHAS COVID-19 Lab	2020-06-12	Kwabena O. Duedu et al
Ghana/UHAS-H009/2020	EPI_ISL_628761	UHAS COVID-19 Lab	UHAS COVID-19 Lab	2020-06-16	Kwabena O. Duedu et al
Ghana/UHAS-K674/2020	EPI_ISL_628760	UHAS COVID-19 Lab	UHAS COVID-19 Lab	2020-07-07	Kwabena O. Duedu et al
Ghana/UHAS-V873/2020	EPI_ISL_861460	UHAS COVID-19 Lab	UHAS COVID-19 Lab	2020-11-20	Kwabena O. Duedu et al
Ghana/UHAS-W247/2020	EPI_ISL_861459	UHAS COVID-19 Lab	UHAS COVID-19 Lab	2020-12-03	Kwabena O. Duedu et al
Ghana/WACCBIP-GS01/2020	EPI_ISL_884826	Department of Biochemistry, Cell and Molecular Biology, West African Centre for Cell Biology of Infectious Pathogens (WACCBIP), University of Ghana	Department of Biochemistry, Cell and Molecular Biology, West African Centre for Cell Biology of Infectious Pathogens (WACCBIP), University of Ghana	2020-07-20	Ngoi et al
Ghana/WACCBIP-GS02/2020	EPI_ISL_884827	Department of Biochemistry, Cell and Molecular Biology, West African Centre for Cell Biology of Infectious Pathogens (WACCBIP), University of Ghana	Department of Biochemistry, Cell and Molecular Biology, West African Centre for Cell Biology of Infectious Pathogens (WACCBIP), University of Ghana	2020-07-20	Ngoi et al
Ghana/WACCBIP-GS03/2020	EPI_ISL_884828	Department of Biochemistry, Cell and Molecular Biology, West African Centre for Cell Biology of Infectious Pathogens (WACCBIP), University of Ghana	Department of Biochemistry, Cell and Molecular Biology, West African Centre for Cell Biology of Infectious Pathogens (WACCBIP), University of Ghana	2020-07-20	Ngoi et al
Ghana/WACCBIP-GS04/2020	EPI_ISL_884829	Department of Biochemistry, Cell and Molecular Biology, West African Centre for Cell Biology of Infectious Pathogens (WACCBIP), University of Ghana	Department of Biochemistry, Cell and Molecular Biology, West African Centre for Cell Biology of Infectious Pathogens (WACCBIP), University of Ghana	2020-07-20	Ngoi et al
Ghana/WACCBIP-GS05/2020	EPI_ISL_884830	Department of Biochemistry, Cell and Molecular Biology, West African Centre for Cell Biology of Infectious Pathogens (WACCBIP), University of Ghana	Department of Biochemistry, Cell and Molecular Biology, West African Centre for Cell Biology of Infectious Pathogens (WACCBIP), University of Ghana	2020-07-20	Ngoi et al
Ghana/WACCBIP-GS06/2020	EPI_ISL_884831	Department of Biochemistry, Cell and Molecular Biology, West African Centre for Cell Biology of Infectious Pathogens (WACCBIP), University of Ghana	Department of Biochemistry, Cell and Molecular Biology, West African Centre for Cell Biology of Infectious Pathogens (WACCBIP), University of Ghana	2020-07-20	Ngoi et al
Ghana/WACCBIP-GS07/2020	EPI_ISL_884832	Department of Biochemistry, Cell and Molecular Biology, West African Centre for Cell Biology of Infectious Pathogens (WACCBIP), University of Ghana	Department of Biochemistry, Cell and Molecular Biology, West African Centre for Cell Biology of Infectious Pathogens (WACCBIP), University of Ghana	2020-07-20	Ngoi et al
Ghana/WACCBIP-GS08/2020	EPI_ISL_884833	Department of Biochemistry, Cell and Molecular Biology, West African Centre for Cell Biology of Infectious Pathogens (WACCBIP), University of Ghana	Department of Biochemistry, Cell and Molecular Biology, West African Centre for Cell Biology of Infectious Pathogens (WACCBIP), University of Ghana	2020-07-20	Ngoi et al
Ghana/WACCBIP-GS09/2020	EPI_ISL_884834	Department of Biochemistry, Cell and Molecular Biology, West African Centre for Cell Biology of Infectious Pathogens (WACCBIP), University of Ghana	Department of Biochemistry, Cell and Molecular Biology, West African Centre for Cell Biology of Infectious Pathogens (WACCBIP), University of Ghana	2020-07-20	Ngoi et al
Ghana/WACCBIP-GS10/2020	EPI_ISL_884835	Department of Biochemistry, Cell and Molecular Biology, West African Centre for Cell Biology of Infectious Pathogens (WACCBIP), University of Ghana	Department of Biochemistry, Cell and Molecular Biology, West African Centre for Cell Biology of Infectious Pathogens (WACCBIP), University of Ghana	2020-07-29	Ngoi et al
Ghana/WACCBIP-GS100/2021	EPI_ISL_944653	Department of Biochemistry, Cell and Molecular Biology, West African Centre for Cell Biology of Infectious Pathogens (WACCBIP), University of Ghana	Department of Biochemistry, Cell and Molecular Biology, West African Centre for Cell Biology of Infectious Pathogens (WACCBIP), University of Ghana	2021-01-06	Morang'a et al
Ghana/WACCBIP-GS102/2021	EPI_ISL_944732	Department of Biochemistry, Cell and Molecular Biology, West African Centre for Cell Biology of Infectious Pathogens (WACCBIP), University of Ghana	Department of Biochemistry, Cell and Molecular Biology, West African Centre for Cell Biology of Infectious Pathogens (WACCBIP), University of Ghana	2021-01-06	Morang'a et al
Ghana/WACCBIP-GS104/2021	EPI_ISL_944671	Department of Biochemistry, Cell and Molecular Biology, West African Centre for Cell Biology of Infectious Pathogens (WACCBIP), University of Ghana	Department of Biochemistry, Cell and Molecular Biology, West African Centre for Cell Biology of Infectious Pathogens (WACCBIP), University of Ghana	2021-01-06	Morang'a et al
Ghana/WACCBIP-GS105/2021	EPI_ISL_944684	Department of Biochemistry, Cell and Molecular Biology, West African Centre for Cell Biology of Infectious Pathogens (WACCBIP), University of Ghana	Department of Biochemistry, Cell and Molecular Biology, West African Centre for Cell Biology of Infectious Pathogens (WACCBIP), University of Ghana	2021-01-06	Morang'a et al
Ghana/WACCBIP-GS106/2021	EPI_ISL_944733	Department of Biochemistry, Cell and Molecular Biology, West African Centre for Cell Biology of Infectious Pathogens (WACCBIP), University of Ghana	Department of Biochemistry, Cell and Molecular Biology, West African Centre for Cell Biology of Infectious Pathogens (WACCBIP), University of Ghana	2021-01-06	Morang'a et al
Ghana/WACCBIP-GS107/2021	EPI_ISL_944654	Department of Biochemistry, Cell and Molecular Biology, West African Centre for Cell Biology of Infectious Pathogens (WACCBIP), University of Ghana	Department of Biochemistry, Cell and Molecular Biology, West African Centre for Cell Biology of Infectious Pathogens (WACCBIP), University of Ghana	2021-01-06	Morang'a et al
Ghana/WACCBIP-GS108/2021	EPI_ISL_944695	Department of Biochemistry, Cell and Molecular Biology, West African Centre for Cell Biology of Infectious Pathogens (WACCBIP), University of Ghana	Department of Biochemistry, Cell and Molecular Biology, West African Centre for Cell Biology of Infectious Pathogens (WACCBIP), University of Ghana	2021-01-06	Morang'a et al
Ghana/WACCBIP-GS109/2021	EPI_ISL_944663	Department of Biochemistry, Cell and Molecular Biology, West African Centre for Cell Biology of Infectious Pathogens (WACCBIP), University of Ghana	Department of Biochemistry, Cell and Molecular Biology, West African Centre for Cell Biology of Infectious Pathogens (WACCBIP), University of Ghana	2021-01-06	Morang'a et al
Ghana/WACCBIP-GS11/2020	EPI_ISL_884836	Department of Biochemistry, Cell and Molecular Biology, West African Centre for Cell Biology of Infectious Pathogens (WACCBIP), University of Ghana	Department of Biochemistry, Cell and Molecular Biology, West African Centre for Cell Biology of Infectious Pathogens (WACCBIP), University of Ghana	2020-07-21	Ngoi et al
Ghana/WACCBIP-GS110/2021	EPI_ISL_944670	Department of Biochemistry, Cell and Molecular Biology, West African Centre for Cell Biology of Infectious Pathogens (WACCBIP), University of Ghana	Department of Biochemistry, Cell and Molecular Biology, West African Centre for Cell Biology of Infectious Pathogens (WACCBIP), University of Ghana	2021-01-06	Morang'a et al
Ghana/WACCBIP-GS111/2021	EPI_ISL_944702	Department of Biochemistry, Cell and Molecular Biology, West African Centre for Cell Biology of Infectious Pathogens (WACCBIP), University of Ghana	Department of Biochemistry, Cell and Molecular Biology, West African Centre for Cell Biology of Infectious Pathogens (WACCBIP), University of Ghana	2021-01-06	Morang'a et al
Ghana/WACCBIP-GS112/2021	EPI_ISL_944655	Department of Biochemistry, Cell and Molecular Biology, West African Centre for Cell Biology of Infectious Pathogens (WACCBIP), University of Ghana	Department of Biochemistry, Cell and Molecular Biology, West African Centre for Cell Biology of Infectious Pathogens (WACCBIP), University of Ghana	2021-01-06	Morang'a et al
Ghana/WACCBIP-GS113/2021	EPI_ISL_944701	Department of Biochemistry, Cell and Molecular Biology, West African Centre for Cell Biology of Infectious Pathogens (WACCBIP), University of Ghana	Department of Biochemistry, Cell and Molecular Biology, West African Centre for Cell Biology of Infectious Pathogens (WACCBIP), University of Ghana	2021-01-06	Morang'a et al
Ghana/WACCBIP-GS114/2021	EPI_ISL_944675	Department of Biochemistry, Cell and Molecular Biology, West African Centre for Cell Biology of Infectious Pathogens (WACCBIP), University of Ghana	Department of Biochemistry, Cell and Molecular Biology, West African Centre for Cell Biology of Infectious Pathogens (WACCBIP), University of Ghana	2021-01-07	Morang'a et al
Ghana/WACCBIP-GS115/2021	EPI_ISL_944662	Department of Biochemistry, Cell and Molecular Biology, West African Centre for Cell Biology of Infectious Pathogens (WACCBIP), University of Ghana	Department of Biochemistry, Cell and Molecular Biology, West African Centre for Cell Biology of Infectious Pathogens (WACCBIP), University of Ghana	2021-01-07	Morang'a et al
Ghana/WACCBIP-GS116/2021	EPI_ISL_944678	Department of Biochemistry, Cell and Molecular Biology, West African Centre for Cell Biology of Infectious Pathogens (WACCBIP), University of Ghana	Department of Biochemistry, Cell and Molecular Biology, West African Centre for Cell Biology of Infectious Pathogens (WACCBIP), University of Ghana	2021-01-07	Morang'a et al
Ghana/WACCBIP-GS118/2021	EPI_ISL_944659	Department of Biochemistry, Cell and Molecular Biology, West African Centre for Cell Biology of Infectious Pathogens (WACCBIP), University of Ghana	Department of Biochemistry, Cell and Molecular Biology, West African Centre for Cell Biology of Infectious Pathogens (WACCBIP), University of Ghana	2021-01-07	Morang'a et al
Ghana/WACCBIP-GS119/2021	EPI_ISL_944651	Department of Biochemistry, Cell and Molecular Biology, West African Centre for Cell Biology of Infectious Pathogens (WACCBIP), University of Ghana	Department of Biochemistry, Cell and Molecular Biology, West African Centre for Cell Biology of Infectious Pathogens (WACCBIP), University of Ghana	2021-01-07	Morang'a et al
Ghana/WACCBIP-GS12/2020	EPI_ISL_884837	Department of Biochemistry, Cell and Molecular Biology, West African Centre for Cell Biology of Infectious Pathogens (WACCBIP), University of Ghana	Department of Biochemistry, Cell and Molecular Biology, West African Centre for Cell Biology of Infectious Pathogens (WACCBIP), University of Ghana	2020-07-21	Ngoi et al
Ghana/WACCBIP-GS121/2021	EPI_ISL_944719	Department of Biochemistry, Cell and Molecular Biology, West African Centre for Cell Biology of Infectious Pathogens (WACCBIP), University of Ghana	Department of Biochemistry, Cell and Molecular Biology, West African Centre for Cell Biology of Infectious Pathogens (WACCBIP), University of Ghana	2021-01-02	Morang'a et al
Ghana/WACCBIP-GS122/2021	EPI_ISL_944652	Department of Biochemistry, Cell and Molecular Biology, West African Centre for Cell Biology of Infectious Pathogens (WACCBIP), University of Ghana	Department of Biochemistry, Cell and Molecular Biology, West African Centre for Cell Biology of Infectious Pathogens (WACCBIP), University of Ghana	2021-01-02	Morang'a et al
Ghana/WACCBIP-GS124/2021	EPI_ISL_944691	Department of Biochemistry, Cell and Molecular Biology, West African Centre for Cell Biology of Infectious Pathogens (WACCBIP), University of Ghana	Department of Biochemistry, Cell and Molecular Biology, West African Centre for Cell Biology of Infectious Pathogens (WACCBIP), University of Ghana	2021-01-04	Morang'a et al
Ghana/WACCBIP-GS125/2021	EPI_ISL_944712	Department of Biochemistry, Cell and Molecular Biology, West African Centre for Cell Biology of Infectious Pathogens (WACCBIP), University of Ghana	Department of Biochemistry, Cell and Molecular Biology, West African Centre for Cell Biology of Infectious Pathogens (WACCBIP), University of Ghana	2021-01-05	Morang'a et al
Ghana/WACCBIP-GS126/2021	EPI_ISL_944724	Department of Biochemistry, Cell and Molecular Biology, West African Centre for Cell Biology of Infectious Pathogens (WACCBIP), University of Ghana	Department of Biochemistry, Cell and Molecular Biology, West African Centre for Cell Biology of Infectious Pathogens (WACCBIP), University of Ghana	2021-01-07	Morang'a et al
Ghana/WACCBIP-GS127/2021	EPI_ISL_944669	Department of Biochemistry, Cell and Molecular Biology, West African Centre for Cell Biology of Infectious Pathogens (WACCBIP), University of Ghana	Department of Biochemistry, Cell and Molecular Biology, West African Centre for Cell Biology of Infectious Pathogens (WACCBIP), University of Ghana	2021-01-10	Morang'a et al
Ghana/WACCBIP-GS128/2021	EPI_ISL_944697	Department of Biochemistry, Cell and Molecular Biology, West African Centre for Cell Biology of Infectious Pathogens (WACCBIP), University of Ghana	Department of Biochemistry, Cell and Molecular Biology, West African Centre for Cell Biology of Infectious Pathogens (WACCBIP), University of Ghana	2021-01-13	Morang'a et al
Ghana/WACCBIP-GS129/2021	EPI_ISL_944698	Department of Biochemistry, Cell and Molecular Biology, West African Centre for Cell Biology of Infectious Pathogens (WACCBIP), University of Ghana	Department of Biochemistry, Cell and Molecular Biology, West African Centre for Cell Biology of Infectious Pathogens (WACCBIP), University of Ghana	2021-01-13	Morang'a et al
Ghana/WACCBIP-GS13/2020	EPI_ISL_884838	Department of Biochemistry, Cell and Molecular Biology, West African Centre for Cell Biology of Infectious Pathogens (WACCBIP), University of Ghana	Department of Biochemistry, Cell and Molecular Biology, West African Centre for Cell Biology of Infectious Pathogens (WACCBIP), University of Ghana	2020-07-22	Ngoi et al
Ghana/WACCBIP-GS130/2021	EPI_ISL_944683	Department of Biochemistry, Cell and Molecular Biology, West African Centre for Cell Biology of Infectious Pathogens (WACCBIP), University of Ghana	Department of Biochemistry, Cell and Molecular Biology, West African Centre for Cell Biology of Infectious Pathogens (WACCBIP), University of Ghana	2021-01-01	Morang'a et al
Ghana/WACCBIP-GS131/2021	EPI_ISL_944726	Department of Biochemistry, Cell and Molecular Biology, West African Centre for Cell Biology of Infectious Pathogens (WACCBIP), University of Ghana	Department of Biochemistry, Cell and Molecular Biology, West African Centre for Cell Biology of Infectious Pathogens (WACCBIP), University of Ghana	2021-01-01	Morang'a et al
Ghana/WACCBIP-GS132/2021	EPI_ISL_944689	Department of Biochemistry, Cell and Molecular Biology, West African Centre for Cell Biology of Infectious Pathogens (WACCBIP), University of Ghana	Department of Biochemistry, Cell and Molecular Biology, West African Centre for Cell Biology of Infectious Pathogens (WACCBIP), University of Ghana	2021-01-06	Morang'a et al
Ghana/WACCBIP-GS133/2021	EPI_ISL_944700	Department of Biochemistry, Cell and Molecular Biology, West African Centre for Cell Biology of Infectious Pathogens (WACCBIP), University of Ghana	Department of Biochemistry, Cell and Molecular Biology, West African Centre for Cell Biology of Infectious Pathogens (WACCBIP), University of Ghana	2021-01-06	Morang'a et al
Ghana/WACCBIP-GS134/2021	EPI_ISL_944694	Department of Biochemistry, Cell and Molecular Biology, West African Centre for Cell Biology of Infectious Pathogens (WACCBIP), University of Ghana	Department of Biochemistry, Cell and Molecular Biology, West African Centre for Cell Biology of Infectious Pathogens (WACCBIP), University of Ghana	2021-01-06	Morang'a et al
Ghana/WACCBIP-GS135/2021	EPI_ISL_944707	Department of Biochemistry, Cell and Molecular Biology, West African Centre for Cell Biology of Infectious Pathogens (WACCBIP), University of Ghana	Department of Biochemistry, Cell and Molecular Biology, West African Centre for Cell Biology of Infectious Pathogens (WACCBIP), University of Ghana	2021-01-08	Morang'a et al
Ghana/WACCBIP-GS136/2021	EPI_ISL_944680	Department of Biochemistry, Cell and Molecular Biology, West African Centre for Cell Biology of Infectious Pathogens (WACCBIP), University of Ghana	Department of Biochemistry, Cell and Molecular Biology, West African Centre for Cell Biology of Infectious Pathogens (WACCBIP), University of Ghana	2021-01-08	Morang'a et al
Ghana/WACCBIP-GS137/2021	EPI_ISL_944681	Department of Biochemistry, Cell and Molecular Biology, West African Centre for Cell Biology of Infectious Pathogens (WACCBIP), University of Ghana	Department of Biochemistry, Cell and Molecular Biology, West African Centre for Cell Biology of Infectious Pathogens (WACCBIP), University of Ghana	2021-01-08	Morang'a et al
Ghana/WACCBIP-GS138/2021	EPI_ISL_944711	Department of Biochemistry, Cell and Molecular Biology, West African Centre for Cell Biology of Infectious Pathogens (WACCBIP), University of Ghana	Department of Biochemistry, Cell and Molecular Biology, West African Centre for Cell Biology of Infectious Pathogens (WACCBIP), University of Ghana	2021-01-08	Morang'a et al
Ghana/WACCBIP-GS14/2020	EPI_ISL_884839	Department of Biochemistry, Cell and Molecular Biology, West African Centre for Cell Biology of Infectious Pathogens (WACCBIP), University of Ghana	Department of Biochemistry, Cell and Molecular Biology, West African Centre for Cell Biology of Infectious Pathogens (WACCBIP), University of Ghana	2020-08-24	Ngoi et al
Ghana/WACCBIP-GS141/2021	EPI_ISL_944693	Department of Biochemistry, Cell and Molecular Biology, West African Centre for Cell Biology of Infectious Pathogens (WACCBIP), University of Ghana	Department of Biochemistry, Cell and Molecular Biology, West African Centre for Cell Biology of Infectious Pathogens (WACCBIP), University of Ghana	2021-01-08	Morang'a et al
Ghana/WACCBIP-GS142/2021	EPI_ISL_944679	Department of Biochemistry, Cell and Molecular Biology, West African Centre for Cell Biology of Infectious Pathogens (WACCBIP), University of Ghana	Department of Biochemistry, Cell and Molecular Biology, West African Centre for Cell Biology of Infectious Pathogens (WACCBIP), University of Ghana	2021-01-08	Morang'a et al
Ghana/WACCBIP-GS143/2021	EPI_ISL_944688	Department of Biochemistry, Cell and Molecular Biology, West African Centre for Cell Biology of Infectious Pathogens (WACCBIP), University of Ghana	Department of Biochemistry, Cell and Molecular Biology, West African Centre for Cell Biology of Infectious Pathogens (WACCBIP), University of Ghana	2021-01-09	Morang'a et al
Ghana/WACCBIP-GS144/2021	EPI_ISL_944699	Department of Biochemistry, Cell and Molecular Biology, West African Centre for Cell Biology of Infectious Pathogens (WACCBIP), University of Ghana	Department of Biochemistry, Cell and Molecular Biology, West African Centre for Cell Biology of Infectious Pathogens (WACCBIP), University of Ghana	2021-01-09	Morang'a et al
Ghana/WACCBIP-GS145/2021	EPI_ISL_944656	Department of Biochemistry, Cell and Molecular Biology, West African Centre for Cell Biology of Infectious Pathogens (WACCBIP), University of Ghana	Department of Biochemistry, Cell and Molecular Biology, West African Centre for Cell Biology of Infectious Pathogens (WACCBIP), University of Ghana	2021-01-10	Morang'a et al
Ghana/WACCBIP-GS146/2021	EPI_ISL_944657	Department of Biochemistry, Cell and Molecular Biology, West African Centre for Cell Biology of Infectious Pathogens (WACCBIP), University of Ghana	Department of Biochemistry, Cell and Molecular Biology, West African Centre for Cell Biology of Infectious Pathogens (WACCBIP), University of Ghana	2021-01-10	Morang'a et al
Ghana/WACCBIP-GS147/2021	EPI_ISL_944687	Department of Biochemistry, Cell and Molecular Biology, West African Centre for Cell Biology of Infectious Pathogens (WACCBIP), University of Ghana	Department of Biochemistry, Cell and Molecular Biology, West African Centre for Cell Biology of Infectious Pathogens (WACCBIP), University of Ghana	2021-01-10	Morang'a et al
Ghana/WACCBIP-GS148/2021	EPI_ISL_944722	Department of Biochemistry, Cell and Molecular Biology, West African Centre for Cell Biology of Infectious Pathogens (WACCBIP), University of Ghana	Department of Biochemistry, Cell and Molecular Biology, West African Centre for Cell Biology of Infectious Pathogens (WACCBIP), University of Ghana	2021-01-11	Morang'a et al
Ghana/WACCBIP-GS149/2021	EPI_ISL_944660	Department of Biochemistry, Cell and Molecular Biology, West African Centre for Cell Biology of Infectious Pathogens (WACCBIP), University of Ghana	Department of Biochemistry, Cell and Molecular Biology, West African Centre for Cell Biology of Infectious Pathogens (WACCBIP), University of Ghana	2021-01-11	Morang'a et al
Ghana/WACCBIP-GS15/2020	EPI_ISL_884840	Department of Biochemistry, Cell and Molecular Biology, West African Centre for Cell Biology of Infectious Pathogens (WACCBIP), University of Ghana	Department of Biochemistry, Cell and Molecular Biology, West African Centre for Cell Biology of Infectious Pathogens (WACCBIP), University of Ghana	2020-07-30	Ngoi et al
Ghana/WACCBIP-GS150/2021	EPI_ISL_944676	Department of Biochemistry, Cell and Molecular Biology, West African Centre for Cell Biology of Infectious Pathogens (WACCBIP), University of Ghana	Department of Biochemistry, Cell and Molecular Biology, West African Centre for Cell Biology of Infectious Pathogens (WACCBIP), University of Ghana	2021-01-13	Morang'a et al
Ghana/WACCBIP-GS151/2021	EPI_ISL_944690	Department of Biochemistry, Cell and Molecular Biology, West African Centre for Cell Biology of Infectious Pathogens (WACCBIP), University of Ghana	Department of Biochemistry, Cell and Molecular Biology, West African Centre for Cell Biology of Infectious Pathogens (WACCBIP), University of Ghana	2021-01-13	Morang'a et al
Ghana/WACCBIP-GS152/2021	EPI_ISL_944685	Department of Biochemistry, Cell and Molecular Biology, West African Centre for Cell Biology of Infectious Pathogens (WACCBIP), University of Ghana	Department of Biochemistry, Cell and Molecular Biology, West African Centre for Cell Biology of Infectious Pathogens (WACCBIP), University of Ghana	2021-01-13	Morang'a et al
Ghana/WACCBIP-GS153/2021	EPI_ISL_944674	Department of Biochemistry, Cell and Molecular Biology, West African Centre for Cell Biology of Infectious Pathogens (WACCBIP), University of Ghana	Department of Biochemistry, Cell and Molecular Biology, West African Centre for Cell Biology of Infectious Pathogens (WACCBIP), University of Ghana	2021-01-13	Morang'a et al
Ghana/WACCBIP-GS154/2021	EPI_ISL_944686	Department of Biochemistry, Cell and Molecular Biology, West African Centre for Cell Biology of Infectious Pathogens (WACCBIP), University of Ghana	Department of Biochemistry, Cell and Molecular Biology, West African Centre for Cell Biology of Infectious Pathogens (WACCBIP), University of Ghana	2021-01-13	Morang'a et al
Ghana/WACCBIP-GS155/2021	EPI_ISL_944706	Department of Biochemistry, Cell and Molecular Biology, West African Centre for Cell Biology of Infectious Pathogens (WACCBIP), University of Ghana	Department of Biochemistry, Cell and Molecular Biology, West African Centre for Cell Biology of Infectious Pathogens (WACCBIP), University of Ghana	2021-01-13	Morang'a et al
Ghana/WACCBIP-GS156/2021	EPI_ISL_944727	Department of Biochemistry, Cell and Molecular Biology, West African Centre for Cell Biology of Infectious Pathogens (WACCBIP), University of Ghana	Department of Biochemistry, Cell and Molecular Biology, West African Centre for Cell Biology of Infectious Pathogens (WACCBIP), University of Ghana	2021-01-03	Morang'a et al
Ghana/WACCBIP-GS157/2021	EPI_ISL_944713	Department of Biochemistry, Cell and Molecular Biology, West African Centre for Cell Biology of Infectious Pathogens (WACCBIP), University of Ghana	Department of Biochemistry, Cell and Molecular Biology, West African Centre for Cell Biology of Infectious Pathogens (WACCBIP), University of Ghana	2021-01-04	Morang'a et al
Ghana/WACCBIP-GS158/2021	EPI_ISL_944710	Department of Biochemistry, Cell and Molecular Biology, West African Centre for Cell Biology of Infectious Pathogens (WACCBIP), University of Ghana	Department of Biochemistry, Cell and Molecular Biology, West African Centre for Cell Biology of Infectious Pathogens (WACCBIP), University of Ghana	2021-01-05	Morang'a et al
Ghana/WACCBIP-GS159/2021	EPI_ISL_944677	Department of Biochemistry, Cell and Molecular Biology, West African Centre for Cell Biology of Infectious Pathogens (WACCBIP), University of Ghana	Department of Biochemistry, Cell and Molecular Biology, West African Centre for Cell Biology of Infectious Pathogens (WACCBIP), University of Ghana	2021-01-05	Morang'a et al
Ghana/WACCBIP-GS16/2020	EPI_ISL_884841	Department of Biochemistry, Cell and Molecular Biology, West African Centre for Cell Biology of Infectious Pathogens (WACCBIP), University of Ghana	Department of Biochemistry, Cell and Molecular Biology, West African Centre for Cell Biology of Infectious Pathogens (WACCBIP), University of Ghana	2020-08-31	Ngoi et al
Ghana/WACCBIP-GS160/2021	EPI_ISL_944696	Department of Biochemistry, Cell and Molecular Biology, West African Centre for Cell Biology of Infectious Pathogens (WACCBIP), University of Ghana	Department of Biochemistry, Cell and Molecular Biology, West African Centre for Cell Biology of Infectious Pathogens (WACCBIP), University of Ghana	2021-01-05	Morang'a et al
Ghana/WACCBIP-GS161/2021	EPI_ISL_944673	Department of Biochemistry, Cell and Molecular Biology, West African Centre for Cell Biology of Infectious Pathogens (WACCBIP), University of Ghana	Department of Biochemistry, Cell and Molecular Biology, West African Centre for Cell Biology of Infectious Pathogens (WACCBIP), University of Ghana	2021-01-02	Morang'a et al
Ghana/WACCBIP-GS162/2021	EPI_ISL_944692	Department of Biochemistry, Cell and Molecular Biology, West African Centre for Cell Biology of Infectious Pathogens (WACCBIP), University of Ghana	Department of Biochemistry, Cell and Molecular Biology, West African Centre for Cell Biology of Infectious Pathogens (WACCBIP), University of Ghana	2021-01-06	Morang'a et al
Ghana/WACCBIP-GS163/2021	EPI_ISL_944709	Department of Biochemistry, Cell and Molecular Biology, West African Centre for Cell Biology of Infectious Pathogens (WACCBIP), University of Ghana	Department of Biochemistry, Cell and Molecular Biology, West African Centre for Cell Biology of Infectious Pathogens (WACCBIP), University of Ghana	2021-01-06	Morang'a et al
Ghana/WACCBIP-GS164/2021	EPI_ISL_944672	Department of Biochemistry, Cell and Molecular Biology, West African Centre for Cell Biology of Infectious Pathogens (WACCBIP), University of Ghana	Department of Biochemistry, Cell and Molecular Biology, West African Centre for Cell Biology of Infectious Pathogens (WACCBIP), University of Ghana	2021-01-12	Morang'a et al
Ghana/WACCBIP-GS165/2021	EPI_ISL_944682	Department of Biochemistry, Cell and Molecular Biology, West African Centre for Cell Biology of Infectious Pathogens (WACCBIP), University of Ghana	Department of Biochemistry, Cell and Molecular Biology, West African Centre for Cell Biology of Infectious Pathogens (WACCBIP), University of Ghana	2021-01-13	Morang'a et al
Ghana/WACCBIP-GS166/2021	EPI_ISL_944708	Department of Biochemistry, Cell and Molecular Biology, West African Centre for Cell Biology of Infectious Pathogens (WACCBIP), University of Ghana	Department of Biochemistry, Cell and Molecular Biology, West African Centre for Cell Biology of Infectious Pathogens (WACCBIP), University of Ghana	2021-01-13	Morang'a et al
Ghana/WACCBIP-GS168/2021	EPI_ISL_944714	Department of Biochemistry, Cell and Molecular Biology, West African Centre for Cell Biology of Infectious Pathogens (WACCBIP), University of Ghana	Department of Biochemistry, Cell and Molecular Biology, West African Centre for Cell Biology of Infectious Pathogens (WACCBIP), University of Ghana	2021-01-13	Morang'a et al
Ghana/WACCBIP-GS170/2021	EPI_ISL_944734	Department of Biochemistry, Cell and Molecular Biology, West African Centre for Cell Biology of Infectious Pathogens (WACCBIP), University of Ghana	Department of Biochemistry, Cell and Molecular Biology, West African Centre for Cell Biology of Infectious Pathogens (WACCBIP), University of Ghana	2021-01-13	Morang'a et al
Ghana/WACCBIP-GS19/2020	EPI_ISL_884842	Department of Biochemistry, Cell and Molecular Biology, West African Centre for Cell Biology of Infectious Pathogens (WACCBIP), University of Ghana	Department of Biochemistry, Cell and Molecular Biology, West African Centre for Cell Biology of Infectious Pathogens (WACCBIP), University of Ghana	2020-07-30	Ngoi et al
Ghana/WACCBIP-GS20/2020	EPI_ISL_884843	Department of Biochemistry, Cell and Molecular Biology, West African Centre for Cell Biology of Infectious Pathogens (WACCBIP), University of Ghana	Department of Biochemistry, Cell and Molecular Biology, West African Centre for Cell Biology of Infectious Pathogens (WACCBIP), University of Ghana	2020-07-24	Ngoi et al
Ghana/WACCBIP-GS21/2020	EPI_ISL_884844	Department of Biochemistry, Cell and Molecular Biology, West African Centre for Cell Biology of Infectious Pathogens (WACCBIP), University of Ghana	Department of Biochemistry, Cell and Molecular Biology, West African Centre for Cell Biology of Infectious Pathogens (WACCBIP), University of Ghana	2020-07-22	Ngoi et al
Ghana/WACCBIP-GS22/2020	EPI_ISL_884845	Department of Biochemistry, Cell and Molecular Biology, West African Centre for Cell Biology of Infectious Pathogens (WACCBIP), University of Ghana	Department of Biochemistry, Cell and Molecular Biology, West African Centre for Cell Biology of Infectious Pathogens (WACCBIP), University of Ghana	2020-07-22	Ngoi et al
Ghana/WACCBIP-GS25/2020	EPI_ISL_884846	Department of Biochemistry, Cell and Molecular Biology, West African Centre for Cell Biology of Infectious Pathogens (WACCBIP), University of Ghana	Department of Biochemistry, Cell and Molecular Biology, West African Centre for Cell Biology of Infectious Pathogens (WACCBIP), University of Ghana	2020-07-21	Ngoi et al
Ghana/WACCBIP-GS26/2020	EPI_ISL_884847	Department of Biochemistry, Cell and Molecular Biology, West African Centre for Cell Biology of Infectious Pathogens (WACCBIP), University of Ghana	Department of Biochemistry, Cell and Molecular Biology, West African Centre for Cell Biology of Infectious Pathogens (WACCBIP), University of Ghana	2020-07-21	Ngoi et al
Ghana/WACCBIP-GS27/2020	EPI_ISL_884848	Department of Biochemistry, Cell and Molecular Biology, West African Centre for Cell Biology of Infectious Pathogens (WACCBIP), University of Ghana	Department of Biochemistry, Cell and Molecular Biology, West African Centre for Cell Biology of Infectious Pathogens (WACCBIP), University of Ghana	2020-07-21	Ngoi et al
Ghana/WACCBIP-GS28/2020	EPI_ISL_884849	Department of Biochemistry, Cell and Molecular Biology, West African Centre for Cell Biology of Infectious Pathogens (WACCBIP), University of Ghana	Department of Biochemistry, Cell and Molecular Biology, West African Centre for Cell Biology of Infectious Pathogens (WACCBIP), University of Ghana	2020-07-21	Ngoi et al
Ghana/WACCBIP-GS29/2020	EPI_ISL_884850	Department of Biochemistry, Cell and Molecular Biology, West African Centre for Cell Biology of Infectious Pathogens (WACCBIP), University of Ghana	Department of Biochemistry, Cell and Molecular Biology, West African Centre for Cell Biology of Infectious Pathogens (WACCBIP), University of Ghana	2020-07-21	Ngoi et al
Ghana/WACCBIP-GS30/2020	EPI_ISL_884851	Department of Biochemistry, Cell and Molecular Biology, West African Centre for Cell Biology of Infectious Pathogens (WACCBIP), University of Ghana	Department of Biochemistry, Cell and Molecular Biology, West African Centre for Cell Biology of Infectious Pathogens (WACCBIP), University of Ghana	2020-07-21	Ngoi et al
Ghana/WACCBIP-GS32/2020	EPI_ISL_884852	Department of Biochemistry, Cell and Molecular Biology, West African Centre for Cell Biology of Infectious Pathogens (WACCBIP), University of Ghana	Department of Biochemistry, Cell and Molecular Biology, West African Centre for Cell Biology of Infectious Pathogens (WACCBIP), University of Ghana	2020-07-31	Ngoi et al
Ghana/WACCBIP-GS33/2020	EPI_ISL_884853	Department of Biochemistry, Cell and Molecular Biology, West African Centre for Cell Biology of Infectious Pathogens (WACCBIP), University of Ghana	Department of Biochemistry, Cell and Molecular Biology, West African Centre for Cell Biology of Infectious Pathogens (WACCBIP), University of Ghana	2020-07-31	Ngoi et al
Ghana/WACCBIP-GS34/2020	EPI_ISL_884854	Department of Biochemistry, Cell and Molecular Biology, West African Centre for Cell Biology of Infectious Pathogens (WACCBIP), University of Ghana	Department of Biochemistry, Cell and Molecular Biology, West African Centre for Cell Biology of Infectious Pathogens (WACCBIP), University of Ghana	2020-08-03	Ngoi et al
Ghana/WACCBIP-GS43/2020	EPI_ISL_884855	Department of Biochemistry, Cell and Molecular Biology, West African Centre for Cell Biology of Infectious Pathogens (WACCBIP), University of Ghana	Department of Biochemistry, Cell and Molecular Biology, West African Centre for Cell Biology of Infectious Pathogens (WACCBIP), University of Ghana	2020-07-24	Ngoi et al
Ghana/WACCBIP-GS44/2020	EPI_ISL_884856	Department of Biochemistry, Cell and Molecular Biology, West African Centre for Cell Biology of Infectious Pathogens (WACCBIP), University of Ghana	Department of Biochemistry, Cell and Molecular Biology, West African Centre for Cell Biology of Infectious Pathogens (WACCBIP), University of Ghana	2020-08-20	Ngoi et al
Ghana/WACCBIP-GS49/2021	EPI_ISL_944646	Department of Biochemistry, Cell and Molecular Biology, West African Centre for Cell Biology of Infectious Pathogens (WACCBIP), University of Ghana	Department of Biochemistry, Cell and Molecular Biology, West African Centre for Cell Biology of Infectious Pathogens (WACCBIP), University of Ghana	2021-01-06	Morang'a et al
Ghana/WACCBIP-GS50/2021	EPI_ISL_944647	Department of Biochemistry, Cell and Molecular Biology, West African Centre for Cell Biology of Infectious Pathogens (WACCBIP), University of Ghana	Department of Biochemistry, Cell and Molecular Biology, West African Centre for Cell Biology of Infectious Pathogens (WACCBIP), University of Ghana	2021-01-06	Morang'a et al
Ghana/WACCBIP-GS55/2021	EPI_ISL_944735	Department of Biochemistry, Cell and Molecular Biology, West African Centre for Cell Biology of Infectious Pathogens (WACCBIP), University of Ghana	Department of Biochemistry, Cell and Molecular Biology, West African Centre for Cell Biology of Infectious Pathogens (WACCBIP), University of Ghana	2021-01-06	Morang'a et al
Ghana/WACCBIP-GS57/2021	EPI_ISL_944729	Department of Biochemistry, Cell and Molecular Biology, West African Centre for Cell Biology of Infectious Pathogens (WACCBIP), University of Ghana	Department of Biochemistry, Cell and Molecular Biology, West African Centre for Cell Biology of Infectious Pathogens (WACCBIP), University of Ghana	2021-01-06	Morang'a et al
Ghana/WACCBIP-GS59/2021	EPI_ISL_944725	Department of Biochemistry, Cell and Molecular Biology, West African Centre for Cell Biology of Infectious Pathogens (WACCBIP), University of Ghana	Department of Biochemistry, Cell and Molecular Biology, West African Centre for Cell Biology of Infectious Pathogens (WACCBIP), University of Ghana	2021-01-06	Morang'a et al
Ghana/WACCBIP-GS60/2021	EPI_ISL_944667	Department of Biochemistry, Cell and Molecular Biology, West African Centre for Cell Biology of Infectious Pathogens (WACCBIP), University of Ghana	Department of Biochemistry, Cell and Molecular Biology, West African Centre for Cell Biology of Infectious Pathogens (WACCBIP), University of Ghana	2021-01-06	Morang'a et al
Ghana/WACCBIP-GS61/2021	EPI_ISL_944715	Department of Biochemistry, Cell and Molecular Biology, West African Centre for Cell Biology of Infectious Pathogens (WACCBIP), University of Ghana	Department of Biochemistry, Cell and Molecular Biology, West African Centre for Cell Biology of Infectious Pathogens (WACCBIP), University of Ghana	2021-01-06	Morang'a et al
Ghana/WACCBIP-GS62/2021	EPI_ISL_944731	Department of Biochemistry, Cell and Molecular Biology, West African Centre for Cell Biology of Infectious Pathogens (WACCBIP), University of Ghana	Department of Biochemistry, Cell and Molecular Biology, West African Centre for Cell Biology of Infectious Pathogens (WACCBIP), University of Ghana	2021-01-06	Morang'a et al
Ghana/WACCBIP-GS63/2021	EPI_ISL_944666	Department of Biochemistry, Cell and Molecular Biology, West African Centre for Cell Biology of Infectious Pathogens (WACCBIP), University of Ghana	Department of Biochemistry, Cell and Molecular Biology, West African Centre for Cell Biology of Infectious Pathogens (WACCBIP), University of Ghana	2021-01-06	Morang'a et al
Ghana/WACCBIP-GS64/2021	EPI_ISL_944668	Department of Biochemistry, Cell and Molecular Biology, West African Centre for Cell Biology of Infectious Pathogens (WACCBIP), University of Ghana	Department of Biochemistry, Cell and Molecular Biology, West African Centre for Cell Biology of Infectious Pathogens (WACCBIP), University of Ghana	2021-01-06	Morang'a et al
Ghana/WACCBIP-GS65/2021	EPI_ISL_944703	Department of Biochemistry, Cell and Molecular Biology, West African Centre for Cell Biology of Infectious Pathogens (WACCBIP), University of Ghana	Department of Biochemistry, Cell and Molecular Biology, West African Centre for Cell Biology of Infectious Pathogens (WACCBIP), University of Ghana	2021-01-06	Morang'a et al
Ghana/WACCBIP-GS66/2021	EPI_ISL_944720	Department of Biochemistry, Cell and Molecular Biology, West African Centre for Cell Biology of Infectious Pathogens (WACCBIP), University of Ghana	Department of Biochemistry, Cell and Molecular Biology, West African Centre for Cell Biology of Infectious Pathogens (WACCBIP), University of Ghana	2021-01-06	Morang'a et al
Ghana/WACCBIP-GS68/2021	EPI_ISL_944661	Department of Biochemistry, Cell and Molecular Biology, West African Centre for Cell Biology of Infectious Pathogens (WACCBIP), University of Ghana	Department of Biochemistry, Cell and Molecular Biology, West African Centre for Cell Biology of Infectious Pathogens (WACCBIP), University of Ghana	2021-01-06	Morang'a et al
Ghana/WACCBIP-GS70/2021	EPI_ISL_944648	Department of Biochemistry, Cell and Molecular Biology, West African Centre for Cell Biology of Infectious Pathogens (WACCBIP), University of Ghana	Department of Biochemistry, Cell and Molecular Biology, West African Centre for Cell Biology of Infectious Pathogens (WACCBIP), University of Ghana	2021-01-06	Morang'a et al
Ghana/WACCBIP-GS71/2021	EPI_ISL_944650	Department of Biochemistry, Cell and Molecular Biology, West African Centre for Cell Biology of Infectious Pathogens (WACCBIP), University of Ghana	Department of Biochemistry, Cell and Molecular Biology, West African Centre for Cell Biology of Infectious Pathogens (WACCBIP), University of Ghana	2021-01-06	Morang'a et al
Ghana/WACCBIP-GS73/2021	EPI_ISL_944664	Department of Biochemistry, Cell and Molecular Biology, West African Centre for Cell Biology of Infectious Pathogens (WACCBIP), University of Ghana	Department of Biochemistry, Cell and Molecular Biology, West African Centre for Cell Biology of Infectious Pathogens (WACCBIP), University of Ghana	2021-01-06	Morang'a et al
Ghana/WACCBIP-GS75/2021	EPI_ISL_944721	Department of Biochemistry, Cell and Molecular Biology, West African Centre for Cell Biology of Infectious Pathogens (WACCBIP), University of Ghana	Department of Biochemistry, Cell and Molecular Biology, West African Centre for Cell Biology of Infectious Pathogens (WACCBIP), University of Ghana	2021-01-06	Morang'a et al
Ghana/WACCBIP-GS77/2021	EPI_ISL_944718	Department of Biochemistry, Cell and Molecular Biology, West African Centre for Cell Biology of Infectious Pathogens (WACCBIP), University of Ghana	Department of Biochemistry, Cell and Molecular Biology, West African Centre for Cell Biology of Infectious Pathogens (WACCBIP), University of Ghana	2021-01-06	Morang'a et al
Ghana/WACCBIP-GS78/2021	EPI_ISL_944658	Department of Biochemistry, Cell and Molecular Biology, West African Centre for Cell Biology of Infectious Pathogens (WACCBIP), University of Ghana	Department of Biochemistry, Cell and Molecular Biology, West African Centre for Cell Biology of Infectious Pathogens (WACCBIP), University of Ghana	2021-01-06	Morang'a et al
Ghana/WACCBIP-GS80/2021	EPI_ISL_944705	Department of Biochemistry, Cell and Molecular Biology, West African Centre for Cell Biology of Infectious Pathogens (WACCBIP), University of Ghana	Department of Biochemistry, Cell and Molecular Biology, West African Centre for Cell Biology of Infectious Pathogens (WACCBIP), University of Ghana	2021-01-06	Morang'a et al
Ghana/WACCBIP-GS88/2021	EPI_ISL_944649	Department of Biochemistry, Cell and Molecular Biology, West African Centre for Cell Biology of Infectious Pathogens (WACCBIP), University of Ghana	Department of Biochemistry, Cell and Molecular Biology, West African Centre for Cell Biology of Infectious Pathogens (WACCBIP), University of Ghana	2021-01-06	Morang'a et al
Ghana/WACCBIP-GS90/2021	EPI_ISL_944704	Department of Biochemistry, Cell and Molecular Biology, West African Centre for Cell Biology of Infectious Pathogens (WACCBIP), University of Ghana	Department of Biochemistry, Cell and Molecular Biology, West African Centre for Cell Biology of Infectious Pathogens (WACCBIP), University of Ghana	2021-01-06	Morang'a et al
Ghana/WACCBIP-GS91/2021	EPI_ISL_944730	Department of Biochemistry, Cell and Molecular Biology, West African Centre for Cell Biology of Infectious Pathogens (WACCBIP), University of Ghana	Department of Biochemistry, Cell and Molecular Biology, West African Centre for Cell Biology of Infectious Pathogens (WACCBIP), University of Ghana	2021-01-06	Morang'a et al
Ghana/WACCBIP-GS92/2021	EPI_ISL_944665	Department of Biochemistry, Cell and Molecular Biology, West African Centre for Cell Biology of Infectious Pathogens (WACCBIP), University of Ghana	Department of Biochemistry, Cell and Molecular Biology, West African Centre for Cell Biology of Infectious Pathogens (WACCBIP), University of Ghana	2021-01-06	Morang'a et al
Ghana/WACCBIP-GS98/2021	EPI_ISL_944716	Department of Biochemistry, Cell and Molecular Biology, West African Centre for Cell Biology of Infectious Pathogens (WACCBIP), University of Ghana	Department of Biochemistry, Cell and Molecular Biology, West African Centre for Cell Biology of Infectious Pathogens (WACCBIP), University of Ghana	2021-01-06	Morang'a et al
Ghana/WACCBIP-GS99/2021	EPI_ISL_944717	Department of Biochemistry, Cell and Molecular Biology, West African Centre for Cell Biology of Infectious Pathogens (WACCBIP), University of Ghana	Department of Biochemistry, Cell and Molecular Biology, West African Centre for Cell Biology of Infectious Pathogens (WACCBIP), University of Ghana	2021-01-06	Morang'a et al
Guinea/CERFIG-1336/2020	EPI_ISL_788933	Centre de Recherche et de Formation en Infectiologie Guin√©e	TransVIHMI, IRD/INSERM/Monpellier University	2020-06-09	Alpha Kabinet KEITA et al
Guinea/CERFIG-1337/2020	EPI_ISL_788934	Centre de Recherche et de Formation en Infectiologie Guin√©e	TransVIHMI, IRD/INSERM/Monpellier University	2020-06-09	Alpha Kabinet KEITA et al
Guinea/CERFIG-1339/2020	EPI_ISL_788936	Centre de Recherche et de Formation en Infectiologie Guin√©e	TransVIHMI, IRD/INSERM/Monpellier University	2020-06-09	Alpha Kabinet KEITA et al
Guinea/CERFIG-1340/2020	EPI_ISL_788937	Centre de Recherche et de Formation en Infectiologie Guin√©e	TransVIHMI, IRD/INSERM/Monpellier University	2020-06-09	Alpha Kabinet KEITA et al
Guinea/CERFIG-2190/2020	EPI_ISL_788938	Centre de Recherche et de Formation en Infectiologie Guin√©e	TransVIHMI, IRD/INSERM/Monpellier University	2020-06-23	Alpha Kabinet KEITA et al
Kenya/C1063/2020	EPI_ISL_457931	KEMRI-CGMR-C	KEMRI-Wellcome Trust Research Programme/KEMRI-CGMR-C Kilifi	2020-04-18	Githinji G. et al 2020 et al
Kenya/C1092/2020	EPI_ISL_457849	KEMRI-CGMR-C	KEMRI-Wellcome Trust Research Programme/KEMRI-CGMR-C Kilifi	2020-04-18	Githinji G. et al 2020 et al
Kenya/C1102/2020	EPI_ISL_568708	KEMRI-Wellcome Trust Research Programme/KEMRI-CGMR-C Kilifi	KEMRI-Wellcome Trust Research Programme/KEMRI-CGMR-C Kilifi	2020-04-19	Githinji et al 2020 et al
Kenya/C1162/2020	EPI_ISL_457850	KEMRI-CGMR-C	KEMRI-Wellcome Trust Research Programme/KEMRI-CGMR-C Kilifi	2020-04-19	Githinji G. et al 2020 et al
Kenya/C1191/2020	EPI_ISL_457852	KEMRI-CGMR-C	KEMRI-Wellcome Trust Research Programme/KEMRI-CGMR-C Kilifi	2020-04-19	Githinji G. et al 2020 et al
Kenya/C1216/2020	EPI_ISL_457854	KEMRI-CGMR-C	KEMRI-Wellcome Trust Research Programme/KEMRI-CGMR-C Kilifi	2020-04-19	Githinji G. et al 2020 et al
Kenya/C1292/2020	EPI_ISL_457856	KEMRI-CGMR-C	KEMRI-Wellcome Trust Research Programme/KEMRI-CGMR-C Kilifi	2020-04-20	Githinji G. et al 2020 et al
Kenya/C1298/2020	EPI_ISL_568710	KEMRI-Wellcome Trust Research Programme/KEMRI-CGMR-C Kilifi	KEMRI-Wellcome Trust Research Programme/KEMRI-CGMR-C Kilifi	2020-04-21	Githinji et al 2020 et al
Kenya/C13209/2020	EPI_ISL_806683	KEMRI-Wellcome Trust Research Programme/KEMRI-CGMR-C Kilifi	KEMRI-Wellcome Trust Research Programme/KEMRI-CGMR-C Kilifi	2020-06-01	Githinji et al
Kenya/C13284/2020	EPI_ISL_806641	KEMRI-Wellcome Trust Research Programme/KEMRI-CGMR-C Kilifi	KEMRI-Wellcome Trust Research Programme/KEMRI-CGMR-C Kilifi	2020-06-01	Githinji et al
Kenya/C1351/2020	EPI_ISL_457857	KEMRI-CGMR-C	KEMRI-Wellcome Trust Research Programme/KEMRI-CGMR-C Kilifi	2020-04-20	Githinji G. et al 2020 et al
Kenya/C1357/2020	EPI_ISL_457858	KEMRI-CGMR-C	KEMRI-Wellcome Trust Research Programme/KEMRI-CGMR-C Kilifi	2020-04-20	Githinji G. et al 2020 et al
Kenya/C13825/2020	EPI_ISL_806642	KEMRI-Wellcome Trust Research Programme/KEMRI-CGMR-C Kilifi	KEMRI-Wellcome Trust Research Programme/KEMRI-CGMR-C Kilifi	2020-06-03	Githinji et al
Kenya/C14075/2020	EPI_ISL_806643	KEMRI-Wellcome Trust Research Programme/KEMRI-CGMR-C Kilifi	KEMRI-Wellcome Trust Research Programme/KEMRI-CGMR-C Kilifi	2020-06-03	Githinji et al
Kenya/C1422/2020	EPI_ISL_457861	KEMRI-CGMR-C	KEMRI-Wellcome Trust Research Programme/KEMRI-CGMR-C Kilifi	2020-04-20	Githinji G. et al 2020 et al
Kenya/C14230/2020	EPI_ISL_806644	KEMRI-Wellcome Trust Research Programme/KEMRI-CGMR-C Kilifi	KEMRI-Wellcome Trust Research Programme/KEMRI-CGMR-C Kilifi	2020-06-04	Githinji et al
Kenya/C14421/2020	EPI_ISL_806646	KEMRI-Wellcome Trust Research Programme/KEMRI-CGMR-C Kilifi	KEMRI-Wellcome Trust Research Programme/KEMRI-CGMR-C Kilifi	2020-06-04	Githinji et al
Kenya/C14565/2020	EPI_ISL_806647	KEMRI-Wellcome Trust Research Programme/KEMRI-CGMR-C Kilifi	KEMRI-Wellcome Trust Research Programme/KEMRI-CGMR-C Kilifi	2020-06-04	Githinji et al
Kenya/C14722/2020	EPI_ISL_806648	KEMRI-Wellcome Trust Research Programme/KEMRI-CGMR-C Kilifi	KEMRI-Wellcome Trust Research Programme/KEMRI-CGMR-C Kilifi	2020-06-05	Githinji et al
Kenya/C14866/2020	EPI_ISL_806649	KEMRI-Wellcome Trust Research Programme/KEMRI-CGMR-C Kilifi	KEMRI-Wellcome Trust Research Programme/KEMRI-CGMR-C Kilifi	2020-06-05	Githinji et al
Kenya/C14933/2020	EPI_ISL_806650	KEMRI-Wellcome Trust Research Programme/KEMRI-CGMR-C Kilifi	KEMRI-Wellcome Trust Research Programme/KEMRI-CGMR-C Kilifi	2020-06-05	Githinji et al
Kenya/C14984/2020	EPI_ISL_806651	KEMRI-Wellcome Trust Research Programme/KEMRI-CGMR-C Kilifi	KEMRI-Wellcome Trust Research Programme/KEMRI-CGMR-C Kilifi	2020-06-06	Githinji et al
Kenya/C1499/2020	EPI_ISL_457863	KEMRI-CGMR-C	KEMRI-Wellcome Trust Research Programme/KEMRI-CGMR-C Kilifi	2020-04-20	Githinji G. et al 2020 et al
Kenya/C15388/2020	EPI_ISL_806652	KEMRI-Wellcome Trust Research Programme/KEMRI-CGMR-C Kilifi	KEMRI-Wellcome Trust Research Programme/KEMRI-CGMR-C Kilifi	2020-06-08	Githinji et al
Kenya/C15470/2020	EPI_ISL_806653	KEMRI-Wellcome Trust Research Programme/KEMRI-CGMR-C Kilifi	KEMRI-Wellcome Trust Research Programme/KEMRI-CGMR-C Kilifi	2020-06-08	Githinji et al
Kenya/C15659/2020	EPI_ISL_806654	KEMRI-Wellcome Trust Research Programme/KEMRI-CGMR-C Kilifi	KEMRI-Wellcome Trust Research Programme/KEMRI-CGMR-C Kilifi	2020-06-08	Githinji et al
Kenya/C16181/2020	EPI_ISL_806655	KEMRI-Wellcome Trust Research Programme/KEMRI-CGMR-C Kilifi	KEMRI-Wellcome Trust Research Programme/KEMRI-CGMR-C Kilifi	2020-06-09	Githinji et al
Kenya/C1646/2020	EPI_ISL_457865	KEMRI-CGMR-C	KEMRI-Wellcome Trust Research Programme/KEMRI-CGMR-C Kilifi	2020-04-21	Githinji G. et al 2020 et al
Kenya/C16881/2020	EPI_ISL_806656	KEMRI-Wellcome Trust Research Programme/KEMRI-CGMR-C Kilifi	KEMRI-Wellcome Trust Research Programme/KEMRI-CGMR-C Kilifi	2020-06-10	Githinji et al
Kenya/C16957/2020	EPI_ISL_806657	KEMRI-Wellcome Trust Research Programme/KEMRI-CGMR-C Kilifi	KEMRI-Wellcome Trust Research Programme/KEMRI-CGMR-C Kilifi	2020-06-10	Githinji et al
Kenya/C17244/2020	EPI_ISL_806660	KEMRI-Wellcome Trust Research Programme/KEMRI-CGMR-C Kilifi	KEMRI-Wellcome Trust Research Programme/KEMRI-CGMR-C Kilifi	2020-06-11	Githinji et al
Kenya/C1739/2020	EPI_ISL_457866	KEMRI-CGMR-C	KEMRI-Wellcome Trust Research Programme/KEMRI-CGMR-C Kilifi	2020-04-22	Githinji G. et al 2020 et al
Kenya/C17469/2020	EPI_ISL_806661	KEMRI-Wellcome Trust Research Programme/KEMRI-CGMR-C Kilifi	KEMRI-Wellcome Trust Research Programme/KEMRI-CGMR-C Kilifi	2020-06-13	Githinji et al
Kenya/C1751/2020	EPI_ISL_457867	KEMRI-CGMR-C	KEMRI-Wellcome Trust Research Programme/KEMRI-CGMR-C Kilifi	2020-04-22	Githinji G. et al 2020 et al
Kenya/C17517/2020	EPI_ISL_806662	KEMRI-Wellcome Trust Research Programme/KEMRI-CGMR-C Kilifi	KEMRI-Wellcome Trust Research Programme/KEMRI-CGMR-C Kilifi	2020-06-13	Githinji et al
Kenya/C17655/2020	EPI_ISL_806687	KEMRI-Wellcome Trust Research Programme/KEMRI-CGMR-C Kilifi	KEMRI-Wellcome Trust Research Programme/KEMRI-CGMR-C Kilifi	2020-06-12	Githinji et al
Kenya/C18021/2020	EPI_ISL_806663	KEMRI-Wellcome Trust Research Programme/KEMRI-CGMR-C Kilifi	KEMRI-Wellcome Trust Research Programme/KEMRI-CGMR-C Kilifi	2020-06-15	Githinji et al
Kenya/C18303/2020	EPI_ISL_806664	KEMRI-Wellcome Trust Research Programme/KEMRI-CGMR-C Kilifi	KEMRI-Wellcome Trust Research Programme/KEMRI-CGMR-C Kilifi	2020-06-15	Githinji et al
Kenya/C19774/2020	EPI_ISL_806665	KEMRI-Wellcome Trust Research Programme/KEMRI-CGMR-C Kilifi	KEMRI-Wellcome Trust Research Programme/KEMRI-CGMR-C Kilifi	2020-06-18	Githinji et al
Kenya/C1983/2020	EPI_ISL_568712	KEMRI-Wellcome Trust Research Programme/KEMRI-CGMR-C Kilifi	KEMRI-Wellcome Trust Research Programme/KEMRI-CGMR-C Kilifi	2020-04-24	Githinji et al 2020 et al
Kenya/C203/2020	EPI_ISL_457855	KEMRI-CGMR-C	KEMRI-Wellcome Trust Research Programme/KEMRI-CGMR-C Kilifi	2020-04-01	Githinji G. et al 2020 et al
Kenya/C20407/2020	EPI_ISL_806666	KEMRI-Wellcome Trust Research Programme/KEMRI-CGMR-C Kilifi	KEMRI-Wellcome Trust Research Programme/KEMRI-CGMR-C Kilifi	2020-06-19	Githinji et al
Kenya/C20447/2020	EPI_ISL_806667	KEMRI-Wellcome Trust Research Programme/KEMRI-CGMR-C Kilifi	KEMRI-Wellcome Trust Research Programme/KEMRI-CGMR-C Kilifi	2020-06-19	Githinji et al
Kenya/C20639/2020	EPI_ISL_806668	KEMRI-Wellcome Trust Research Programme/KEMRI-CGMR-C Kilifi	KEMRI-Wellcome Trust Research Programme/KEMRI-CGMR-C Kilifi	2020-06-18	Githinji et al
Kenya/C20682/2020	EPI_ISL_806669	KEMRI-Wellcome Trust Research Programme/KEMRI-CGMR-C Kilifi	KEMRI-Wellcome Trust Research Programme/KEMRI-CGMR-C Kilifi	2020-06-18	Githinji et al
Kenya/C2076/2020	EPI_ISL_457870	KEMRI-CGMR-C	KEMRI-Wellcome Trust Research Programme/KEMRI-CGMR-C Kilifi	2020-04-23	Githinji G. et al 2020 et al
Kenya/C21582/2020	EPI_ISL_568872	KEMRI-Wellcome Trust Research Programme/KEMRI-CGMR-C Kilifi	KEMRI-Wellcome Trust Research Programme/KEMRI-CGMR-C Kilifi	2020-06-22	Githinji et al 2020 et al
Kenya/C22/2020	EPI_ISL_457845	KEMRI-CGMR-C	KEMRI-Wellcome Trust Research Programme/KEMRI-CGMR-C Kilifi	2020-03-17	Githinji G. et al 2020 et al
Kenya/C22289/2020	EPI_ISL_806670	KEMRI-Wellcome Trust Research Programme/KEMRI-CGMR-C Kilifi	KEMRI-Wellcome Trust Research Programme/KEMRI-CGMR-C Kilifi	2020-06-22	Githinji et al
Kenya/C23318/2020	EPI_ISL_806671	KEMRI-Wellcome Trust Research Programme/KEMRI-CGMR-C Kilifi	KEMRI-Wellcome Trust Research Programme/KEMRI-CGMR-C Kilifi	2020-06-23	Githinji et al
Kenya/C23589/2020	EPI_ISL_806672	KEMRI-Wellcome Trust Research Programme/KEMRI-CGMR-C Kilifi	KEMRI-Wellcome Trust Research Programme/KEMRI-CGMR-C Kilifi	2020-06-24	Githinji et al
Kenya/C23676/2020	EPI_ISL_806673	KEMRI-Wellcome Trust Research Programme/KEMRI-CGMR-C Kilifi	KEMRI-Wellcome Trust Research Programme/KEMRI-CGMR-C Kilifi	2020-06-23	Githinji et al
Kenya/C23733/2020	EPI_ISL_806693	KEMRI-Wellcome Trust Research Programme/KEMRI-CGMR-C Kilifi	KEMRI-Wellcome Trust Research Programme/KEMRI-CGMR-C Kilifi	2020-06-24	Githinji et al
Kenya/C24022/2020	EPI_ISL_806623	KEMRI-Wellcome Trust Research Programme/KEMRI-CGMR-C Kilifi	KEMRI-Wellcome Trust Research Programme/KEMRI-CGMR-C Kilifi	2020-06-23	Githinji et al
Kenya/C24052/2020	EPI_ISL_806624	KEMRI-Wellcome Trust Research Programme/KEMRI-CGMR-C Kilifi	KEMRI-Wellcome Trust Research Programme/KEMRI-CGMR-C Kilifi	2020-06-24	Githinji et al
Kenya/C24113/2020	EPI_ISL_806694	KEMRI-Wellcome Trust Research Programme/KEMRI-CGMR-C Kilifi	KEMRI-Wellcome Trust Research Programme/KEMRI-CGMR-C Kilifi	2020-06-24	Githinji et al
Kenya/C24205/2020	EPI_ISL_806674	KEMRI-Wellcome Trust Research Programme/KEMRI-CGMR-C Kilifi	KEMRI-Wellcome Trust Research Programme/KEMRI-CGMR-C Kilifi	2020-06-25	Githinji et al
Kenya/C2439/2020	EPI_ISL_457877	KEMRI-CGMR-C	KEMRI-Wellcome Trust Research Programme/KEMRI-CGMR-C Kilifi	2020-04-24	Githinji G. et al 2020 et al
Kenya/C2449/2020	EPI_ISL_457878	KEMRI-CGMR-C	KEMRI-Wellcome Trust Research Programme/KEMRI-CGMR-C Kilifi	2020-04-24	Githinji G. et al 2020 et al
Kenya/C2469/2020	EPI_ISL_457879	KEMRI-CGMR-C	KEMRI-Wellcome Trust Research Programme/KEMRI-CGMR-C Kilifi	2020-04-24	Githinji G. et al 2020 et al
Kenya/C253/2020	EPI_ISL_457868	KEMRI-CGMR-C	KEMRI-Wellcome Trust Research Programme/KEMRI-CGMR-C Kilifi	2020-04-03	Githinji G. et al 2020 et al
Kenya/C25310/2020	EPI_ISL_806675	KEMRI-Wellcome Trust Research Programme/KEMRI-CGMR-C Kilifi	KEMRI-Wellcome Trust Research Programme/KEMRI-CGMR-C Kilifi	2020-06-26	Githinji et al
Kenya/C25438/2020	EPI_ISL_806676	KEMRI-Wellcome Trust Research Programme/KEMRI-CGMR-C Kilifi	KEMRI-Wellcome Trust Research Programme/KEMRI-CGMR-C Kilifi	2020-06-27	Githinji et al
Kenya/C25538/2020	EPI_ISL_806677	KEMRI-Wellcome Trust Research Programme/KEMRI-CGMR-C Kilifi	KEMRI-Wellcome Trust Research Programme/KEMRI-CGMR-C Kilifi	2020-06-27	Githinji et al
Kenya/C256/2020	EPI_ISL_568697	KEMRI-Wellcome Trust Research Programme/KEMRI-CGMR-C Kilifi	KEMRI-Wellcome Trust Research Programme/KEMRI-CGMR-C Kilifi	2020-04-04	Githinji et al 2020 et al
Kenya/C25616/2020	EPI_ISL_806638	KEMRI-Wellcome Trust Research Programme/KEMRI-CGMR-C Kilifi	KEMRI-Wellcome Trust Research Programme/KEMRI-CGMR-C Kilifi	2020-06-27	Githinji et al
Kenya/C2562/2020	EPI_ISL_457881	KEMRI-CGMR-C	KEMRI-Wellcome Trust Research Programme/KEMRI-CGMR-C Kilifi	2020-04-25	Githinji G. et al 2020 et al
Kenya/C25662/2020	EPI_ISL_806678	KEMRI-Wellcome Trust Research Programme/KEMRI-CGMR-C Kilifi	KEMRI-Wellcome Trust Research Programme/KEMRI-CGMR-C Kilifi	2020-06-27	Githinji et al
Kenya/C2582/2020	EPI_ISL_457883	KEMRI-CGMR-C	KEMRI-Wellcome Trust Research Programme/KEMRI-CGMR-C Kilifi	2020-04-25	Githinji G. et al 2020 et al
Kenya/C25853/2020	EPI_ISL_806679	KEMRI-Wellcome Trust Research Programme/KEMRI-CGMR-C Kilifi	KEMRI-Wellcome Trust Research Programme/KEMRI-CGMR-C Kilifi	2020-06-28	Githinji et al
Kenya/C25958/2020	EPI_ISL_806680	KEMRI-Wellcome Trust Research Programme/KEMRI-CGMR-C Kilifi	KEMRI-Wellcome Trust Research Programme/KEMRI-CGMR-C Kilifi	2020-06-27	Githinji et al
Kenya/C26/2020	EPI_ISL_457846	KEMRI-CGMR-C	KEMRI-Wellcome Trust Research Programme/KEMRI-CGMR-C Kilifi	2020-03-21	Githinji G. et al 2020 et al
Kenya/C26221/2020	EPI_ISL_806681	KEMRI-Wellcome Trust Research Programme/KEMRI-CGMR-C Kilifi	KEMRI-Wellcome Trust Research Programme/KEMRI-CGMR-C Kilifi	2020-06-29	Githinji et al
Kenya/C26603/2020	EPI_ISL_806682	KEMRI-Wellcome Trust Research Programme/KEMRI-CGMR-C Kilifi	KEMRI-Wellcome Trust Research Programme/KEMRI-CGMR-C Kilifi	2020-06-30	Githinji et al
Kenya/C26630/2020	EPI_ISL_806625	KEMRI-Wellcome Trust Research Programme/KEMRI-CGMR-C Kilifi	KEMRI-Wellcome Trust Research Programme/KEMRI-CGMR-C Kilifi	2020-06-29	Githinji et al
Kenya/C2685/2020	EPI_ISL_457884	KEMRI-CGMR-C	KEMRI-Wellcome Trust Research Programme/KEMRI-CGMR-C Kilifi	2020-04-25	Githinji G. et al 2020 et al
Kenya/C2738/2020	EPI_ISL_457885	KEMRI-CGMR-C	KEMRI-Wellcome Trust Research Programme/KEMRI-CGMR-C Kilifi	2020-04-26	Githinji G. et al 2020 et al
Kenya/C27523/2020	EPI_ISL_806639	KEMRI-Wellcome Trust Research Programme/KEMRI-CGMR-C Kilifi	KEMRI-Wellcome Trust Research Programme/KEMRI-CGMR-C Kilifi	2020-07-02	Githinji et al
Kenya/C2755/2020	EPI_ISL_568713	KEMRI-Wellcome Trust Research Programme/KEMRI-CGMR-C Kilifi	KEMRI-Wellcome Trust Research Programme/KEMRI-CGMR-C Kilifi	2020-04-27	Githinji et al 2020 et al
Kenya/C27611/2020	EPI_ISL_806640	KEMRI-Wellcome Trust Research Programme/KEMRI-CGMR-C Kilifi	KEMRI-Wellcome Trust Research Programme/KEMRI-CGMR-C Kilifi	2020-07-02	Githinji et al
Kenya/C27640/2020	EPI_ISL_806627	KEMRI-Wellcome Trust Research Programme/KEMRI-CGMR-C Kilifi	KEMRI-Wellcome Trust Research Programme/KEMRI-CGMR-C Kilifi	2020-07-02	Githinji et al
Kenya/C27664/2020	EPI_ISL_806628	KEMRI-Wellcome Trust Research Programme/KEMRI-CGMR-C Kilifi	KEMRI-Wellcome Trust Research Programme/KEMRI-CGMR-C Kilifi	2020-07-02	Githinji et al
Kenya/C27725/2020	EPI_ISL_806629	KEMRI-Wellcome Trust Research Programme/KEMRI-CGMR-C Kilifi	KEMRI-Wellcome Trust Research Programme/KEMRI-CGMR-C Kilifi	2020-07-02	Githinji et al
Kenya/C27763/2020	EPI_ISL_806630	KEMRI-Wellcome Trust Research Programme/KEMRI-CGMR-C Kilifi	KEMRI-Wellcome Trust Research Programme/KEMRI-CGMR-C Kilifi	2020-07-01	Githinji et al
Kenya/C27765/2020	EPI_ISL_806632	KEMRI-Wellcome Trust Research Programme/KEMRI-CGMR-C Kilifi	KEMRI-Wellcome Trust Research Programme/KEMRI-CGMR-C Kilifi	2020-07-02	Githinji et al
Kenya/C2777/2020	EPI_ISL_457887	KEMRI-CGMR-C	KEMRI-Wellcome Trust Research Programme/KEMRI-CGMR-C Kilifi	2020-04-26	Githinji G. et al 2020 et al
Kenya/C2800/2020	EPI_ISL_457888	KEMRI-CGMR-C	KEMRI-Wellcome Trust Research Programme/KEMRI-CGMR-C Kilifi	2020-04-26	Githinji G. et al 2020 et al
Kenya/C2801/2020	EPI_ISL_457889	KEMRI-CGMR-C	KEMRI-Wellcome Trust Research Programme/KEMRI-CGMR-C Kilifi	2020-04-26	Githinji G. et al 2020 et al
Kenya/C2826/2020	EPI_ISL_457891	KEMRI-CGMR-C	KEMRI-Wellcome Trust Research Programme/KEMRI-CGMR-C Kilifi	2020-04-27	Githinji G. et al 2020 et al
Kenya/C2847/2020	EPI_ISL_457892	KEMRI-CGMR-C	KEMRI-Wellcome Trust Research Programme/KEMRI-CGMR-C Kilifi	2020-04-27	Githinji G. et al 2020 et al
Kenya/C28485/2020	EPI_ISL_806548	KEMRI-Wellcome Trust Research Programme/KEMRI-CGMR-C Kilifi	KEMRI-Wellcome Trust Research Programme/KEMRI-CGMR-C Kilifi	2020-07-03	Githinji et al
Kenya/C28495/2020	EPI_ISL_806549	KEMRI-Wellcome Trust Research Programme/KEMRI-CGMR-C Kilifi	KEMRI-Wellcome Trust Research Programme/KEMRI-CGMR-C Kilifi	2020-07-03	Githinji et al
Kenya/C28502/2020	EPI_ISL_806550	KEMRI-Wellcome Trust Research Programme/KEMRI-CGMR-C Kilifi	KEMRI-Wellcome Trust Research Programme/KEMRI-CGMR-C Kilifi	2020-07-03	Githinji et al
Kenya/C28591/2020	EPI_ISL_806551	KEMRI-Wellcome Trust Research Programme/KEMRI-CGMR-C Kilifi	KEMRI-Wellcome Trust Research Programme/KEMRI-CGMR-C Kilifi	2020-07-03	Githinji et al
Kenya/C2878/2020	EPI_ISL_457893	KEMRI-CGMR-C	KEMRI-Wellcome Trust Research Programme/KEMRI-CGMR-C Kilifi	2020-04-27	Githinji G. et al 2020 et al
Kenya/C28838/2020	EPI_ISL_806552	KEMRI-Wellcome Trust Research Programme/KEMRI-CGMR-C Kilifi	KEMRI-Wellcome Trust Research Programme/KEMRI-CGMR-C Kilifi	2020-07-03	Githinji et al
Kenya/C28839/2020	EPI_ISL_806553	KEMRI-Wellcome Trust Research Programme/KEMRI-CGMR-C Kilifi	KEMRI-Wellcome Trust Research Programme/KEMRI-CGMR-C Kilifi	2020-07-03	Githinji et al
Kenya/C293/2020	EPI_ISL_457871	KEMRI-CGMR-C	KEMRI-Wellcome Trust Research Programme/KEMRI-CGMR-C Kilifi	2020-04-04	Githinji G. et al 2020 et al
Kenya/C29517/2020	EPI_ISL_806635	KEMRI-Wellcome Trust Research Programme/KEMRI-CGMR-C Kilifi	KEMRI-Wellcome Trust Research Programme/KEMRI-CGMR-C Kilifi	2020-07-06	Githinji et al
Kenya/C30062/2020	EPI_ISL_806554	KEMRI-Wellcome Trust Research Programme/KEMRI-CGMR-C Kilifi	KEMRI-Wellcome Trust Research Programme/KEMRI-CGMR-C Kilifi	2020-07-06	Githinji et al
Kenya/C30072/2020	EPI_ISL_806556	KEMRI-Wellcome Trust Research Programme/KEMRI-CGMR-C Kilifi	KEMRI-Wellcome Trust Research Programme/KEMRI-CGMR-C Kilifi	2020-07-07	Githinji et al
Kenya/C30102/2020	EPI_ISL_806557	KEMRI-Wellcome Trust Research Programme/KEMRI-CGMR-C Kilifi	KEMRI-Wellcome Trust Research Programme/KEMRI-CGMR-C Kilifi	2020-07-07	Githinji et al
Kenya/C30103/2020	EPI_ISL_806558	KEMRI-Wellcome Trust Research Programme/KEMRI-CGMR-C Kilifi	KEMRI-Wellcome Trust Research Programme/KEMRI-CGMR-C Kilifi	2020-07-07	Githinji et al
Kenya/C30197/2020	EPI_ISL_806559	KEMRI-Wellcome Trust Research Programme/KEMRI-CGMR-C Kilifi	KEMRI-Wellcome Trust Research Programme/KEMRI-CGMR-C Kilifi	2020-07-08	Githinji et al
Kenya/C30804/2020	EPI_ISL_806560	KEMRI-Wellcome Trust Research Programme/KEMRI-CGMR-C Kilifi	KEMRI-Wellcome Trust Research Programme/KEMRI-CGMR-C Kilifi	2020-07-09	Githinji et al
Kenya/C3089/2020	EPI_ISL_457896	KEMRI-CGMR-C	KEMRI-Wellcome Trust Research Programme/KEMRI-CGMR-C Kilifi	2020-04-28	Githinji G. et al 2020 et al
Kenya/C310/2020	EPI_ISL_457874	KEMRI-CGMR-C	KEMRI-Wellcome Trust Research Programme/KEMRI-CGMR-C Kilifi	2020-04-04	Githinji G. et al 2020 et al
Kenya/C31141/2020	EPI_ISL_806561	KEMRI-Wellcome Trust Research Programme/KEMRI-CGMR-C Kilifi	KEMRI-Wellcome Trust Research Programme/KEMRI-CGMR-C Kilifi	2020-07-10	Githinji et al
Kenya/C3129/2020	EPI_ISL_457897	KEMRI-CGMR-C	KEMRI-Wellcome Trust Research Programme/KEMRI-CGMR-C Kilifi	2020-04-28	Githinji G. et al 2020 et al
Kenya/C3130/2020	EPI_ISL_457898	KEMRI-CGMR-C	KEMRI-Wellcome Trust Research Programme/KEMRI-CGMR-C Kilifi	2020-04-28	Githinji G. et al 2020 et al
Kenya/C314/2020	EPI_ISL_457875	KEMRI-CGMR-C	KEMRI-Wellcome Trust Research Programme/KEMRI-CGMR-C Kilifi	2020-04-04	Githinji G. et al 2020 et al
Kenya/C31522/2020	EPI_ISL_806563	KEMRI-Wellcome Trust Research Programme/KEMRI-CGMR-C Kilifi	KEMRI-Wellcome Trust Research Programme/KEMRI-CGMR-C Kilifi	2020-07-09	Githinji et al
Kenya/C316/2020	EPI_ISL_457876	KEMRI-CGMR-C	KEMRI-Wellcome Trust Research Programme/KEMRI-CGMR-C Kilifi	2020-04-04	Githinji G. et al 2020 et al
Kenya/C31823/2020	EPI_ISL_806566	KEMRI-Wellcome Trust Research Programme/KEMRI-CGMR-C Kilifi	KEMRI-Wellcome Trust Research Programme/KEMRI-CGMR-C Kilifi	2020-07-10	Githinji et al
Kenya/C3194/2020	EPI_ISL_457901	KEMRI-CGMR-C	KEMRI-Wellcome Trust Research Programme/KEMRI-CGMR-C Kilifi	2020-04-28	Githinji G. et al 2020 et al
Kenya/C3205/2020	EPI_ISL_457902	KEMRI-CGMR-C	KEMRI-Wellcome Trust Research Programme/KEMRI-CGMR-C Kilifi	2020-04-28	Githinji G. et al 2020 et al
Kenya/C3208/2020	EPI_ISL_457903	KEMRI-CGMR-C	KEMRI-Wellcome Trust Research Programme/KEMRI-CGMR-C Kilifi	2020-04-28	Githinji G. et al 2020 et al
Kenya/C3216/2020	EPI_ISL_457904	KEMRI-CGMR-C	KEMRI-Wellcome Trust Research Programme/KEMRI-CGMR-C Kilifi	2020-04-28	Githinji G. et al 2020 et al
Kenya/C32519/2020	EPI_ISL_806568	KEMRI-Wellcome Trust Research Programme/KEMRI-CGMR-C Kilifi	KEMRI-Wellcome Trust Research Programme/KEMRI-CGMR-C Kilifi	2020-07-14	Githinji et al
Kenya/C32615/2020	EPI_ISL_806569	KEMRI-Wellcome Trust Research Programme/KEMRI-CGMR-C Kilifi	KEMRI-Wellcome Trust Research Programme/KEMRI-CGMR-C Kilifi	2020-07-14	Githinji et al
Kenya/C3381/2020	EPI_ISL_568714	KEMRI-Wellcome Trust Research Programme/KEMRI-CGMR-C Kilifi	KEMRI-Wellcome Trust Research Programme/KEMRI-CGMR-C Kilifi	2020-04-30	Githinji et al 2020 et al
Kenya/C3427/2020	EPI_ISL_457906	KEMRI-CGMR-C	KEMRI-Wellcome Trust Research Programme/KEMRI-CGMR-C Kilifi	2020-04-29	Githinji G. et al 2020 et al
Kenya/C34392/2020	EPI_ISL_806570	KEMRI-Wellcome Trust Research Programme/KEMRI-CGMR-C Kilifi	KEMRI-Wellcome Trust Research Programme/KEMRI-CGMR-C Kilifi	2020-07-16	Githinji et al
Kenya/C3445/2020	EPI_ISL_457907	KEMRI-CGMR-C	KEMRI-Wellcome Trust Research Programme/KEMRI-CGMR-C Kilifi	2020-04-29	Githinji G. et al 2020 et al
Kenya/C34459/2020	EPI_ISL_806697	KEMRI-Wellcome Trust Research Programme/KEMRI-CGMR-C Kilifi	KEMRI-Wellcome Trust Research Programme/KEMRI-CGMR-C Kilifi	2020-07-17	Githinji et al
Kenya/C3457/2020	EPI_ISL_568715	KEMRI-Wellcome Trust Research Programme/KEMRI-CGMR-C Kilifi	KEMRI-Wellcome Trust Research Programme/KEMRI-CGMR-C Kilifi	2020-04-30	Githinji et al 2020 et al
Kenya/C35123/2020	EPI_ISL_806637	KEMRI-Wellcome Trust Research Programme/KEMRI-CGMR-C Kilifi	KEMRI-Wellcome Trust Research Programme/KEMRI-CGMR-C Kilifi	2020-07-17	Githinji et al
Kenya/C358/2020	EPI_ISL_457890	KEMRI-CGMR-C	KEMRI-Wellcome Trust Research Programme/KEMRI-CGMR-C Kilifi	2020-04-05	Githinji G. et al 2020 et al
Kenya/C3739/2020	EPI_ISL_568717	KEMRI-Wellcome Trust Research Programme/KEMRI-CGMR-C Kilifi	KEMRI-Wellcome Trust Research Programme/KEMRI-CGMR-C Kilifi	2020-05-04	Githinji et al 2020 et al
Kenya/C37981/2020	EPI_ISL_806698	KEMRI-Wellcome Trust Research Programme/KEMRI-CGMR-C Kilifi	KEMRI-Wellcome Trust Research Programme/KEMRI-CGMR-C Kilifi	2020-07-27	Githinji et al
Kenya/C38819/2020	EPI_ISL_806699	KEMRI-Wellcome Trust Research Programme/KEMRI-CGMR-C Kilifi	KEMRI-Wellcome Trust Research Programme/KEMRI-CGMR-C Kilifi	2020-08-01	Githinji et al
Kenya/C389/2020	EPI_ISL_568698	KEMRI-Wellcome Trust Research Programme/KEMRI-CGMR-C Kilifi	KEMRI-Wellcome Trust Research Programme/KEMRI-CGMR-C Kilifi	2020-04-07	Githinji et al 2020 et al
Kenya/C39298/2020	EPI_ISL_806701	KEMRI-Wellcome Trust Research Programme/KEMRI-CGMR-C Kilifi	KEMRI-Wellcome Trust Research Programme/KEMRI-CGMR-C Kilifi	2020-07-31	Githinji et al
Kenya/C3948/2020	EPI_ISL_568718	KEMRI-Wellcome Trust Research Programme/KEMRI-CGMR-C Kilifi	KEMRI-Wellcome Trust Research Programme/KEMRI-CGMR-C Kilifi	2020-05-05	Githinji et al 2020 et al
Kenya/C39496/2020	EPI_ISL_806594	KEMRI-Wellcome Trust Research Programme/KEMRI-CGMR-C Kilifi	KEMRI-Wellcome Trust Research Programme/KEMRI-CGMR-C Kilifi	2020-08-03	Githinji et al
Kenya/C3980/2020	EPI_ISL_568719	KEMRI-Wellcome Trust Research Programme/KEMRI-CGMR-C Kilifi	KEMRI-Wellcome Trust Research Programme/KEMRI-CGMR-C Kilifi	2020-05-05	Githinji et al 2020 et al
Kenya/C4074/2020	EPI_ISL_568720	KEMRI-Wellcome Trust Research Programme/KEMRI-CGMR-C Kilifi	KEMRI-Wellcome Trust Research Programme/KEMRI-CGMR-C Kilifi	2020-05-05	Githinji et al 2020 et al
Kenya/C4083/2020	EPI_ISL_568721	KEMRI-Wellcome Trust Research Programme/KEMRI-CGMR-C Kilifi	KEMRI-Wellcome Trust Research Programme/KEMRI-CGMR-C Kilifi	2020-05-05	Githinji et al 2020 et al
Kenya/C4084/2020	EPI_ISL_568722	KEMRI-Wellcome Trust Research Programme/KEMRI-CGMR-C Kilifi	KEMRI-Wellcome Trust Research Programme/KEMRI-CGMR-C Kilifi	2020-06-05	Githinji et al 2020 et al
Kenya/C41293/2020	EPI_ISL_806702	KEMRI-Wellcome Trust Research Programme/KEMRI-CGMR-C Kilifi	KEMRI-Wellcome Trust Research Programme/KEMRI-CGMR-C Kilifi	2020-08-08	Githinji et al
Kenya/C4195/2020	EPI_ISL_568723	KEMRI-Wellcome Trust Research Programme/KEMRI-CGMR-C Kilifi	KEMRI-Wellcome Trust Research Programme/KEMRI-CGMR-C Kilifi	2020-06-05	Githinji et al 2020 et al
Kenya/C41968/2020	EPI_ISL_806703	KEMRI-Wellcome Trust Research Programme/KEMRI-CGMR-C Kilifi	KEMRI-Wellcome Trust Research Programme/KEMRI-CGMR-C Kilifi	2020-08-05	Githinji et al
Kenya/C41969/2020	EPI_ISL_806704	KEMRI-Wellcome Trust Research Programme/KEMRI-CGMR-C Kilifi	KEMRI-Wellcome Trust Research Programme/KEMRI-CGMR-C Kilifi	2020-08-05	Githinji et al
Kenya/C41970/2020	EPI_ISL_806705	KEMRI-Wellcome Trust Research Programme/KEMRI-CGMR-C Kilifi	KEMRI-Wellcome Trust Research Programme/KEMRI-CGMR-C Kilifi	2020-08-05	Githinji et al
Kenya/C41971/2020	EPI_ISL_806706	KEMRI-Wellcome Trust Research Programme/KEMRI-CGMR-C Kilifi	KEMRI-Wellcome Trust Research Programme/KEMRI-CGMR-C Kilifi	2020-08-05	Githinji et al
Kenya/C41973/2020	EPI_ISL_806707	KEMRI-Wellcome Trust Research Programme/KEMRI-CGMR-C Kilifi	KEMRI-Wellcome Trust Research Programme/KEMRI-CGMR-C Kilifi	2020-08-05	Githinji et al
Kenya/C4199/2020	EPI_ISL_568724	KEMRI-Wellcome Trust Research Programme/KEMRI-CGMR-C Kilifi	KEMRI-Wellcome Trust Research Programme/KEMRI-CGMR-C Kilifi	2020-05-06	Githinji et al 2020 et al
Kenya/C4214/2020	EPI_ISL_568725	KEMRI-Wellcome Trust Research Programme/KEMRI-CGMR-C Kilifi	KEMRI-Wellcome Trust Research Programme/KEMRI-CGMR-C Kilifi	2020-06-05	Githinji et al 2020 et al
Kenya/C422/2020	EPI_ISL_457908	KEMRI-CGMR-C	KEMRI-Wellcome Trust Research Programme/KEMRI-CGMR-C Kilifi	2020-04-08	Githinji G. et al 2020 et al
Kenya/C4290/2020	EPI_ISL_568726	KEMRI-Wellcome Trust Research Programme/KEMRI-CGMR-C Kilifi	KEMRI-Wellcome Trust Research Programme/KEMRI-CGMR-C Kilifi	2020-05-09	Githinji et al 2020 et al
Kenya/C42959/2020	EPI_ISL_806709	KEMRI-Wellcome Trust Research Programme/KEMRI-CGMR-C Kilifi	KEMRI-Wellcome Trust Research Programme/KEMRI-CGMR-C Kilifi	2020-08-10	Githinji et al
Kenya/C42961/2020	EPI_ISL_806710	KEMRI-Wellcome Trust Research Programme/KEMRI-CGMR-C Kilifi	KEMRI-Wellcome Trust Research Programme/KEMRI-CGMR-C Kilifi	2020-08-13	Githinji et al
Kenya/C42964/2020	EPI_ISL_806711	KEMRI-Wellcome Trust Research Programme/KEMRI-CGMR-C Kilifi	KEMRI-Wellcome Trust Research Programme/KEMRI-CGMR-C Kilifi	2020-08-10	Githinji et al
Kenya/C42973/2020	EPI_ISL_806712	KEMRI-Wellcome Trust Research Programme/KEMRI-CGMR-C Kilifi	KEMRI-Wellcome Trust Research Programme/KEMRI-CGMR-C Kilifi	2020-08-10	Githinji et al
Kenya/C43128/2020	EPI_ISL_806713	KEMRI-Wellcome Trust Research Programme/KEMRI-CGMR-C Kilifi	KEMRI-Wellcome Trust Research Programme/KEMRI-CGMR-C Kilifi	2020-08-11	Githinji et al
Kenya/C43592/2020	EPI_ISL_806714	KEMRI-Wellcome Trust Research Programme/KEMRI-CGMR-C Kilifi	KEMRI-Wellcome Trust Research Programme/KEMRI-CGMR-C Kilifi	2020-08-12	Githinji et al
Kenya/C43696/2020	EPI_ISL_806715	KEMRI-Wellcome Trust Research Programme/KEMRI-CGMR-C Kilifi	KEMRI-Wellcome Trust Research Programme/KEMRI-CGMR-C Kilifi	2020-08-15	Githinji et al
Kenya/C43725/2020	EPI_ISL_806716	KEMRI-Wellcome Trust Research Programme/KEMRI-CGMR-C Kilifi	KEMRI-Wellcome Trust Research Programme/KEMRI-CGMR-C Kilifi	2020-08-12	Githinji et al
Kenya/C43861/2020	EPI_ISL_806717	KEMRI-Wellcome Trust Research Programme/KEMRI-CGMR-C Kilifi	KEMRI-Wellcome Trust Research Programme/KEMRI-CGMR-C Kilifi	2020-08-12	Githinji et al
Kenya/C43878/2020	EPI_ISL_806571	KEMRI-Wellcome Trust Research Programme/KEMRI-CGMR-C Kilifi	KEMRI-Wellcome Trust Research Programme/KEMRI-CGMR-C Kilifi	2020-08-12	Githinji et al
Kenya/C44035/2020	EPI_ISL_806572	KEMRI-Wellcome Trust Research Programme/KEMRI-CGMR-C Kilifi	KEMRI-Wellcome Trust Research Programme/KEMRI-CGMR-C Kilifi	2020-08-13	Githinji et al
Kenya/C4419/2020	EPI_ISL_568727	KEMRI-Wellcome Trust Research Programme/KEMRI-CGMR-C Kilifi	KEMRI-Wellcome Trust Research Programme/KEMRI-CGMR-C Kilifi	2020-05-07	Githinji et al 2020 et al
Kenya/C4420/2020	EPI_ISL_568728	KEMRI-Wellcome Trust Research Programme/KEMRI-CGMR-C Kilifi	KEMRI-Wellcome Trust Research Programme/KEMRI-CGMR-C Kilifi	2020-05-07	Githinji et al 2020 et al
Kenya/C4447/2020	EPI_ISL_568729	KEMRI-Wellcome Trust Research Programme/KEMRI-CGMR-C Kilifi	KEMRI-Wellcome Trust Research Programme/KEMRI-CGMR-C Kilifi	2020-05-07	Githinji et al 2020 et al
Kenya/C44688/2020	EPI_ISL_806573	KEMRI-Wellcome Trust Research Programme/KEMRI-CGMR-C Kilifi	KEMRI-Wellcome Trust Research Programme/KEMRI-CGMR-C Kilifi	2020-08-15	Githinji et al
Kenya/C44690/2020	EPI_ISL_806574	KEMRI-Wellcome Trust Research Programme/KEMRI-CGMR-C Kilifi	KEMRI-Wellcome Trust Research Programme/KEMRI-CGMR-C Kilifi	2020-08-15	Githinji et al
Kenya/C44773/2020	EPI_ISL_806575	KEMRI-Wellcome Trust Research Programme/KEMRI-CGMR-C Kilifi	KEMRI-Wellcome Trust Research Programme/KEMRI-CGMR-C Kilifi	2020-08-15	Githinji et al
Kenya/C44826/2020	EPI_ISL_806576	KEMRI-Wellcome Trust Research Programme/KEMRI-CGMR-C Kilifi	KEMRI-Wellcome Trust Research Programme/KEMRI-CGMR-C Kilifi	2020-08-16	Githinji et al
Kenya/C44982/2020	EPI_ISL_806577	KEMRI-Wellcome Trust Research Programme/KEMRI-CGMR-C Kilifi	KEMRI-Wellcome Trust Research Programme/KEMRI-CGMR-C Kilifi	2020-08-17	Githinji et al
Kenya/C44983/2020	EPI_ISL_806578	KEMRI-Wellcome Trust Research Programme/KEMRI-CGMR-C Kilifi	KEMRI-Wellcome Trust Research Programme/KEMRI-CGMR-C Kilifi	2020-08-17	Githinji et al
Kenya/C45018/2020	EPI_ISL_806579	KEMRI-Wellcome Trust Research Programme/KEMRI-CGMR-C Kilifi	KEMRI-Wellcome Trust Research Programme/KEMRI-CGMR-C Kilifi	2020-08-17	Githinji et al
Kenya/C45731/2020	EPI_ISL_806580	KEMRI-Wellcome Trust Research Programme/KEMRI-CGMR-C Kilifi	KEMRI-Wellcome Trust Research Programme/KEMRI-CGMR-C Kilifi	2020-08-19	Githinji et al
Kenya/C4585/2020	EPI_ISL_568730	KEMRI-Wellcome Trust Research Programme/KEMRI-CGMR-C Kilifi	KEMRI-Wellcome Trust Research Programme/KEMRI-CGMR-C Kilifi	2020-05-08	Githinji et al 2020 et al
Kenya/C460/2020	EPI_ISL_457910	KEMRI-CGMR-C	KEMRI-Wellcome Trust Research Programme/KEMRI-CGMR-C Kilifi	2020-04-08	Githinji G. et al 2020 et al
Kenya/C46148/2020	EPI_ISL_806583	KEMRI-Wellcome Trust Research Programme/KEMRI-CGMR-C Kilifi	KEMRI-Wellcome Trust Research Programme/KEMRI-CGMR-C Kilifi	2020-08-22	Githinji et al
Kenya/C4616/2020	EPI_ISL_568731	KEMRI-Wellcome Trust Research Programme/KEMRI-CGMR-C Kilifi	KEMRI-Wellcome Trust Research Programme/KEMRI-CGMR-C Kilifi	2020-05-08	Githinji et al 2020 et al
Kenya/C46504/2020	EPI_ISL_806584	KEMRI-Wellcome Trust Research Programme/KEMRI-CGMR-C Kilifi	KEMRI-Wellcome Trust Research Programme/KEMRI-CGMR-C Kilifi	2020-08-19	Githinji et al
Kenya/C46518/2020	EPI_ISL_806585	KEMRI-Wellcome Trust Research Programme/KEMRI-CGMR-C Kilifi	KEMRI-Wellcome Trust Research Programme/KEMRI-CGMR-C Kilifi	2020-08-20	Githinji et al
Kenya/C46862/2020	EPI_ISL_806586	KEMRI-Wellcome Trust Research Programme/KEMRI-CGMR-C Kilifi	KEMRI-Wellcome Trust Research Programme/KEMRI-CGMR-C Kilifi	2020-08-19	Githinji et al
Kenya/C4691/2020	EPI_ISL_568733	KEMRI-Wellcome Trust Research Programme/KEMRI-CGMR-C Kilifi	KEMRI-Wellcome Trust Research Programme/KEMRI-CGMR-C Kilifi	2020-05-09	Githinji et al 2020 et al
Kenya/C46993/2020	EPI_ISL_806588	KEMRI-Wellcome Trust Research Programme/KEMRI-CGMR-C Kilifi	KEMRI-Wellcome Trust Research Programme/KEMRI-CGMR-C Kilifi	2020-08-21	Githinji et al
Kenya/C4706/2020	EPI_ISL_568734	KEMRI-Wellcome Trust Research Programme/KEMRI-CGMR-C Kilifi	KEMRI-Wellcome Trust Research Programme/KEMRI-CGMR-C Kilifi	2020-05-08	Githinji et al 2020 et al
Kenya/C4710/2020	EPI_ISL_568735	KEMRI-Wellcome Trust Research Programme/KEMRI-CGMR-C Kilifi	KEMRI-Wellcome Trust Research Programme/KEMRI-CGMR-C Kilifi	2020-05-08	Githinji et al 2020 et al
Kenya/C4714/2020	EPI_ISL_568736	KEMRI-Wellcome Trust Research Programme/KEMRI-CGMR-C Kilifi	KEMRI-Wellcome Trust Research Programme/KEMRI-CGMR-C Kilifi	2020-05-08	Githinji et al 2020 et al
Kenya/C4717/2020	EPI_ISL_568737	KEMRI-Wellcome Trust Research Programme/KEMRI-CGMR-C Kilifi	KEMRI-Wellcome Trust Research Programme/KEMRI-CGMR-C Kilifi	2020-05-08	Githinji et al 2020 et al
Kenya/C4872/2020	EPI_ISL_568741	KEMRI-Wellcome Trust Research Programme/KEMRI-CGMR-C Kilifi	KEMRI-Wellcome Trust Research Programme/KEMRI-CGMR-C Kilifi	2020-05-08	Githinji et al 2020 et al
Kenya/C4895/2020	EPI_ISL_568742	KEMRI-Wellcome Trust Research Programme/KEMRI-CGMR-C Kilifi	KEMRI-Wellcome Trust Research Programme/KEMRI-CGMR-C Kilifi	2020-05-08	Githinji et al 2020 et al
Kenya/C4964/2020	EPI_ISL_568743	KEMRI-Wellcome Trust Research Programme/KEMRI-CGMR-C Kilifi	KEMRI-Wellcome Trust Research Programme/KEMRI-CGMR-C Kilifi	2020-05-09	Githinji et al 2020 et al
Kenya/C5008/2020	EPI_ISL_568744	KEMRI-Wellcome Trust Research Programme/KEMRI-CGMR-C Kilifi	KEMRI-Wellcome Trust Research Programme/KEMRI-CGMR-C Kilifi	2020-05-08	Githinji et al 2020 et al
Kenya/C5011/2020	EPI_ISL_568745	KEMRI-Wellcome Trust Research Programme/KEMRI-CGMR-C Kilifi	KEMRI-Wellcome Trust Research Programme/KEMRI-CGMR-C Kilifi	2020-05-08	Githinji et al 2020 et al
Kenya/C5015/2020	EPI_ISL_568746	KEMRI-Wellcome Trust Research Programme/KEMRI-CGMR-C Kilifi	KEMRI-Wellcome Trust Research Programme/KEMRI-CGMR-C Kilifi	2020-05-08	Githinji et al 2020 et al
Kenya/C502/2020	EPI_ISL_568699	KEMRI-Wellcome Trust Research Programme/KEMRI-CGMR-C Kilifi	KEMRI-Wellcome Trust Research Programme/KEMRI-CGMR-C Kilifi	2020-04-10	Githinji et al 2020 et al
Kenya/C5029/2020	EPI_ISL_568749	KEMRI-Wellcome Trust Research Programme/KEMRI-CGMR-C Kilifi	KEMRI-Wellcome Trust Research Programme/KEMRI-CGMR-C Kilifi	2020-05-08	Githinji et al 2020 et al
Kenya/C5119/2020	EPI_ISL_568750	KEMRI-Wellcome Trust Research Programme/KEMRI-CGMR-C Kilifi	KEMRI-Wellcome Trust Research Programme/KEMRI-CGMR-C Kilifi	2020-05-09	Githinji et al 2020 et al
Kenya/C51641/2020	EPI_ISL_806602	KEMRI-Wellcome Trust Research Programme/KEMRI-CGMR-C Kilifi	KEMRI-Wellcome Trust Research Programme/KEMRI-CGMR-C Kilifi	2020-08-30	Githinji et al
Kenya/C51643/2020	EPI_ISL_806604	KEMRI-Wellcome Trust Research Programme/KEMRI-CGMR-C Kilifi	KEMRI-Wellcome Trust Research Programme/KEMRI-CGMR-C Kilifi	2020-08-30	Githinji et al
Kenya/C51644/2020	EPI_ISL_806605	KEMRI-Wellcome Trust Research Programme/KEMRI-CGMR-C Kilifi	KEMRI-Wellcome Trust Research Programme/KEMRI-CGMR-C Kilifi	2020-08-30	Githinji et al
Kenya/C5176/2020	EPI_ISL_568751	KEMRI-Wellcome Trust Research Programme/KEMRI-CGMR-C Kilifi	KEMRI-Wellcome Trust Research Programme/KEMRI-CGMR-C Kilifi	2020-05-09	Githinji et al 2020 et al
Kenya/C5177/2020	EPI_ISL_568752	KEMRI-Wellcome Trust Research Programme/KEMRI-CGMR-C Kilifi	KEMRI-Wellcome Trust Research Programme/KEMRI-CGMR-C Kilifi	2020-05-09	Githinji et al 2020 et al
Kenya/C51775/2020	EPI_ISL_806607	KEMRI-Wellcome Trust Research Programme/KEMRI-CGMR-C Kilifi	KEMRI-Wellcome Trust Research Programme/KEMRI-CGMR-C Kilifi	2020-08-31	Githinji et al
Kenya/C51778/2020	EPI_ISL_806608	KEMRI-Wellcome Trust Research Programme/KEMRI-CGMR-C Kilifi	KEMRI-Wellcome Trust Research Programme/KEMRI-CGMR-C Kilifi	2020-08-31	Githinji et al
Kenya/C5178/2020	EPI_ISL_568753	KEMRI-Wellcome Trust Research Programme/KEMRI-CGMR-C Kilifi	KEMRI-Wellcome Trust Research Programme/KEMRI-CGMR-C Kilifi	2020-05-09	Githinji et al 2020 et al
Kenya/C51828/2020	EPI_ISL_806609	KEMRI-Wellcome Trust Research Programme/KEMRI-CGMR-C Kilifi	KEMRI-Wellcome Trust Research Programme/KEMRI-CGMR-C Kilifi	2020-08-31	Githinji et al
Kenya/C51996/2020	EPI_ISL_806611	KEMRI-Wellcome Trust Research Programme/KEMRI-CGMR-C Kilifi	KEMRI-Wellcome Trust Research Programme/KEMRI-CGMR-C Kilifi	2020-09-02	Githinji et al
Kenya/C5246/2020	EPI_ISL_568754	KEMRI-Wellcome Trust Research Programme/KEMRI-CGMR-C Kilifi	KEMRI-Wellcome Trust Research Programme/KEMRI-CGMR-C Kilifi	2020-05-09	Githinji et al 2020 et al
Kenya/C52504/2020	EPI_ISL_806615	KEMRI-Wellcome Trust Research Programme/KEMRI-CGMR-C Kilifi	KEMRI-Wellcome Trust Research Programme/KEMRI-CGMR-C Kilifi	2020-08-31	Githinji et al
Kenya/C52507/2020	EPI_ISL_806616	KEMRI-Wellcome Trust Research Programme/KEMRI-CGMR-C Kilifi	KEMRI-Wellcome Trust Research Programme/KEMRI-CGMR-C Kilifi	2020-08-31	Githinji et al
Kenya/C5288/2020	EPI_ISL_568755	KEMRI-Wellcome Trust Research Programme/KEMRI-CGMR-C Kilifi	KEMRI-Wellcome Trust Research Programme/KEMRI-CGMR-C Kilifi	2020-05-10	Githinji et al 2020 et al
Kenya/C5289/2020	EPI_ISL_568756	KEMRI-Wellcome Trust Research Programme/KEMRI-CGMR-C Kilifi	KEMRI-Wellcome Trust Research Programme/KEMRI-CGMR-C Kilifi	2020-05-10	Githinji et al 2020 et al
Kenya/C5301/2020	EPI_ISL_568759	KEMRI-Wellcome Trust Research Programme/KEMRI-CGMR-C Kilifi	KEMRI-Wellcome Trust Research Programme/KEMRI-CGMR-C Kilifi	2020-05-10	Githinji et al 2020 et al
Kenya/C5328/2020	EPI_ISL_568760	KEMRI-Wellcome Trust Research Programme/KEMRI-CGMR-C Kilifi	KEMRI-Wellcome Trust Research Programme/KEMRI-CGMR-C Kilifi	2020-05-10	Githinji et al 2020 et al
Kenya/C5334/2020	EPI_ISL_568761	KEMRI-Wellcome Trust Research Programme/KEMRI-CGMR-C Kilifi	KEMRI-Wellcome Trust Research Programme/KEMRI-CGMR-C Kilifi	2020-05-10	Githinji et al 2020 et al
Kenya/C5335/2020	EPI_ISL_568762	KEMRI-Wellcome Trust Research Programme/KEMRI-CGMR-C Kilifi	KEMRI-Wellcome Trust Research Programme/KEMRI-CGMR-C Kilifi	2020-05-10	Githinji et al 2020 et al
Kenya/C5355/2020	EPI_ISL_568763	KEMRI-Wellcome Trust Research Programme/KEMRI-CGMR-C Kilifi	KEMRI-Wellcome Trust Research Programme/KEMRI-CGMR-C Kilifi	2020-05-10	Githinji et al 2020 et al
Kenya/C5384/2020	EPI_ISL_568764	KEMRI-Wellcome Trust Research Programme/KEMRI-CGMR-C Kilifi	KEMRI-Wellcome Trust Research Programme/KEMRI-CGMR-C Kilifi	2020-05-10	Githinji et al 2020 et al
Kenya/C54/2020	EPI_ISL_457847	KEMRI-CGMR-C	KEMRI-Wellcome Trust Research Programme/KEMRI-CGMR-C Kilifi	2020-03-24	Githinji G. et al 2020 et al
Kenya/C5418/2020	EPI_ISL_568765	KEMRI-Wellcome Trust Research Programme/KEMRI-CGMR-C Kilifi	KEMRI-Wellcome Trust Research Programme/KEMRI-CGMR-C Kilifi	2020-05-10	Githinji et al 2020 et al
Kenya/C544/2020	EPI_ISL_457911	KEMRI-CGMR-C	KEMRI-Wellcome Trust Research Programme/KEMRI-CGMR-C Kilifi	2020-04-10	Githinji G. et al 2020 et al
Kenya/C5442/2020	EPI_ISL_568767	KEMRI-Wellcome Trust Research Programme/KEMRI-CGMR-C Kilifi	KEMRI-Wellcome Trust Research Programme/KEMRI-CGMR-C Kilifi	2020-05-10	Githinji et al 2020 et al
Kenya/C5455/2020	EPI_ISL_568768	KEMRI-Wellcome Trust Research Programme/KEMRI-CGMR-C Kilifi	KEMRI-Wellcome Trust Research Programme/KEMRI-CGMR-C Kilifi	2020-05-10	Githinji et al 2020 et al
Kenya/C5552/2020	EPI_ISL_568769	KEMRI-Wellcome Trust Research Programme/KEMRI-CGMR-C Kilifi	KEMRI-Wellcome Trust Research Programme/KEMRI-CGMR-C Kilifi	2020-05-11	Githinji et al 2020 et al
Kenya/C569/2020	EPI_ISL_568700	KEMRI-Wellcome Trust Research Programme/KEMRI-CGMR-C Kilifi	KEMRI-Wellcome Trust Research Programme/KEMRI-CGMR-C Kilifi	2020-04-12	Githinji et al 2020 et al
Kenya/C5695/2020	EPI_ISL_568770	KEMRI-Wellcome Trust Research Programme/KEMRI-CGMR-C Kilifi	KEMRI-Wellcome Trust Research Programme/KEMRI-CGMR-C Kilifi	2020-05-11	Githinji et al 2020 et al
Kenya/C5696/2020	EPI_ISL_568771	KEMRI-Wellcome Trust Research Programme/KEMRI-CGMR-C Kilifi	KEMRI-Wellcome Trust Research Programme/KEMRI-CGMR-C Kilifi	2020-05-11	Githinji et al 2020 et al
Kenya/C5701/2020	EPI_ISL_568772	KEMRI-Wellcome Trust Research Programme/KEMRI-CGMR-C Kilifi	KEMRI-Wellcome Trust Research Programme/KEMRI-CGMR-C Kilifi	2020-05-11	Githinji et al 2020 et al
Kenya/C571/2020	EPI_ISL_568702	KEMRI-Wellcome Trust Research Programme/KEMRI-CGMR-C Kilifi	KEMRI-Wellcome Trust Research Programme/KEMRI-CGMR-C Kilifi	2020-04-12	Githinji et al 2020 et al
Kenya/C5767/2020	EPI_ISL_568773	KEMRI-Wellcome Trust Research Programme/KEMRI-CGMR-C Kilifi	KEMRI-Wellcome Trust Research Programme/KEMRI-CGMR-C Kilifi	2020-05-11	Githinji et al 2020 et al
Kenya/C5790/2020	EPI_ISL_568774	KEMRI-Wellcome Trust Research Programme/KEMRI-CGMR-C Kilifi	KEMRI-Wellcome Trust Research Programme/KEMRI-CGMR-C Kilifi	2020-05-11	Githinji et al 2020 et al
Kenya/C58/2020	EPI_ISL_457848	KEMRI-CGMR-C	KEMRI-Wellcome Trust Research Programme/KEMRI-CGMR-C Kilifi	2020-03-24	Githinji G. et al 2020 et al
Kenya/C5811/2020	EPI_ISL_568775	KEMRI-Wellcome Trust Research Programme/KEMRI-CGMR-C Kilifi	KEMRI-Wellcome Trust Research Programme/KEMRI-CGMR-C Kilifi	2020-05-11	Githinji et al 2020 et al
Kenya/C5813/2020	EPI_ISL_568776	KEMRI-Wellcome Trust Research Programme/KEMRI-CGMR-C Kilifi	KEMRI-Wellcome Trust Research Programme/KEMRI-CGMR-C Kilifi	2020-05-11	Githinji et al 2020 et al
Kenya/C5835/2020	EPI_ISL_568777	KEMRI-Wellcome Trust Research Programme/KEMRI-CGMR-C Kilifi	KEMRI-Wellcome Trust Research Programme/KEMRI-CGMR-C Kilifi	2020-05-12	Githinji et al 2020 et al
Kenya/C587/2020	EPI_ISL_457912	KEMRI-CGMR-C	KEMRI-Wellcome Trust Research Programme/KEMRI-CGMR-C Kilifi	2020-04-11	Githinji G. et al 2020 et al
Kenya/C5885/2020	EPI_ISL_568778	KEMRI-Wellcome Trust Research Programme/KEMRI-CGMR-C Kilifi	KEMRI-Wellcome Trust Research Programme/KEMRI-CGMR-C Kilifi	2020-05-12	Githinji et al 2020 et al
Kenya/C589/2020	EPI_ISL_457913	KEMRI-CGMR-C	KEMRI-Wellcome Trust Research Programme/KEMRI-CGMR-C Kilifi	2020-04-11	Githinji G. et al 2020 et al
Kenya/C5902/2020	EPI_ISL_568779	KEMRI-Wellcome Trust Research Programme/KEMRI-CGMR-C Kilifi	KEMRI-Wellcome Trust Research Programme/KEMRI-CGMR-C Kilifi	2020-05-12	Githinji et al 2020 et al
Kenya/C5911/2020	EPI_ISL_568780	KEMRI-Wellcome Trust Research Programme/KEMRI-CGMR-C Kilifi	KEMRI-Wellcome Trust Research Programme/KEMRI-CGMR-C Kilifi	2020-05-12	Githinji et al 2020 et al
Kenya/C5914/2020	EPI_ISL_568782	KEMRI-Wellcome Trust Research Programme/KEMRI-CGMR-C Kilifi	KEMRI-Wellcome Trust Research Programme/KEMRI-CGMR-C Kilifi	2020-05-12	Githinji et al 2020 et al
Kenya/C5915/2020	EPI_ISL_568783	KEMRI-Wellcome Trust Research Programme/KEMRI-CGMR-C Kilifi	KEMRI-Wellcome Trust Research Programme/KEMRI-CGMR-C Kilifi	2020-05-12	Githinji et al 2020 et al
Kenya/C60161/2020	EPI_ISL_806617	KEMRI-Wellcome Trust Research Programme/KEMRI-CGMR-C Kilifi	KEMRI-Wellcome Trust Research Programme/KEMRI-CGMR-C Kilifi	2020-09-21	Githinji et al
Kenya/C6158/2020	EPI_ISL_568784	KEMRI-Wellcome Trust Research Programme/KEMRI-CGMR-C Kilifi	KEMRI-Wellcome Trust Research Programme/KEMRI-CGMR-C Kilifi	2020-05-13	Githinji et al 2020 et al
Kenya/C6186/2020	EPI_ISL_568787	KEMRI-Wellcome Trust Research Programme/KEMRI-CGMR-C Kilifi	KEMRI-Wellcome Trust Research Programme/KEMRI-CGMR-C Kilifi	2020-05-13	Githinji et al 2020 et al
Kenya/C6193/2020	EPI_ISL_568788	KEMRI-Wellcome Trust Research Programme/KEMRI-CGMR-C Kilifi	KEMRI-Wellcome Trust Research Programme/KEMRI-CGMR-C Kilifi	2020-05-12	Githinji et al 2020 et al
Kenya/C6255/2020	EPI_ISL_568790	KEMRI-Wellcome Trust Research Programme/KEMRI-CGMR-C Kilifi	KEMRI-Wellcome Trust Research Programme/KEMRI-CGMR-C Kilifi	2020-05-13	Githinji et al 2020 et al
Kenya/C6298/2020	EPI_ISL_568792	KEMRI-Wellcome Trust Research Programme/KEMRI-CGMR-C Kilifi	KEMRI-Wellcome Trust Research Programme/KEMRI-CGMR-C Kilifi	2020-05-13	Githinji et al 2020 et al
Kenya/C63182/2020	EPI_ISL_855527	KEMRI-Wellcome Trust Research Programme/KEMRI-CGMR-C Kilifi	KEMRI-Wellcome Trust Research Programme/KEMRI-CGMR-C Kilifi	2020-10-01	Githinji et al
Kenya/C6369/2020	EPI_ISL_568794	KEMRI-Wellcome Trust Research Programme/KEMRI-CGMR-C Kilifi	KEMRI-Wellcome Trust Research Programme/KEMRI-CGMR-C Kilifi	2020-05-14	Githinji et al 2020 et al
Kenya/C6377/2020	EPI_ISL_568796	KEMRI-Wellcome Trust Research Programme/KEMRI-CGMR-C Kilifi	KEMRI-Wellcome Trust Research Programme/KEMRI-CGMR-C Kilifi	2020-05-15	Githinji et al 2020 et al
Kenya/C6380/2020	EPI_ISL_568798	KEMRI-Wellcome Trust Research Programme/KEMRI-CGMR-C Kilifi	KEMRI-Wellcome Trust Research Programme/KEMRI-CGMR-C Kilifi	2020-05-15	Githinji et al 2020 et al
Kenya/C6384/2020	EPI_ISL_568799	KEMRI-Wellcome Trust Research Programme/KEMRI-CGMR-C Kilifi	KEMRI-Wellcome Trust Research Programme/KEMRI-CGMR-C Kilifi	2020-05-14	Githinji et al 2020 et al
Kenya/C639/2020	EPI_ISL_568703	KEMRI-Wellcome Trust Research Programme/KEMRI-CGMR-C Kilifi	KEMRI-Wellcome Trust Research Programme/KEMRI-CGMR-C Kilifi	2020-04-14	Githinji et al 2020 et al
Kenya/C64482/2020	EPI_ISL_855534	KEMRI-Wellcome Trust Research Programme/KEMRI-CGMR-C Kilifi	KEMRI-Wellcome Trust Research Programme/KEMRI-CGMR-C Kilifi	2020-10-13	Githinji et al
Kenya/C6470/2020	EPI_ISL_568801	KEMRI-Wellcome Trust Research Programme/KEMRI-CGMR-C Kilifi	KEMRI-Wellcome Trust Research Programme/KEMRI-CGMR-C Kilifi	2020-05-15	Githinji et al 2020 et al
Kenya/C6507/2020	EPI_ISL_568802	KEMRI-Wellcome Trust Research Programme/KEMRI-CGMR-C Kilifi	KEMRI-Wellcome Trust Research Programme/KEMRI-CGMR-C Kilifi	2020-05-15	Githinji et al 2020 et al
Kenya/C6518/2020	EPI_ISL_568803	KEMRI-Wellcome Trust Research Programme/KEMRI-CGMR-C Kilifi	KEMRI-Wellcome Trust Research Programme/KEMRI-CGMR-C Kilifi	2020-05-14	Githinji et al 2020 et al
Kenya/C6519/2020	EPI_ISL_568804	KEMRI-Wellcome Trust Research Programme/KEMRI-CGMR-C Kilifi	KEMRI-Wellcome Trust Research Programme/KEMRI-CGMR-C Kilifi	2020-05-14	Githinji et al 2020 et al
Kenya/C6524/2020	EPI_ISL_568805	KEMRI-Wellcome Trust Research Programme/KEMRI-CGMR-C Kilifi	KEMRI-Wellcome Trust Research Programme/KEMRI-CGMR-C Kilifi	2020-05-14	Githinji et al 2020 et al
Kenya/C656/2020	EPI_ISL_457915	KEMRI-CGMR-C	KEMRI-Wellcome Trust Research Programme/KEMRI-CGMR-C Kilifi	2020-04-13	Githinji G. et al 2020 et al
Kenya/C6564/2020	EPI_ISL_568806	KEMRI-Wellcome Trust Research Programme/KEMRI-CGMR-C Kilifi	KEMRI-Wellcome Trust Research Programme/KEMRI-CGMR-C Kilifi	2020-05-14	Githinji et al 2020 et al
Kenya/C657/2020	EPI_ISL_457916	KEMRI-CGMR-C	KEMRI-Wellcome Trust Research Programme/KEMRI-CGMR-C Kilifi	2020-04-13	Githinji G. et al 2020 et al
Kenya/C658/2020	EPI_ISL_457917	KEMRI-CGMR-C	KEMRI-Wellcome Trust Research Programme/KEMRI-CGMR-C Kilifi	2020-04-13	Githinji G. et al 2020 et al
Kenya/C65803/2020	EPI_ISL_855536	KEMRI-Wellcome Trust Research Programme/KEMRI-CGMR-C Kilifi	KEMRI-Wellcome Trust Research Programme/KEMRI-CGMR-C Kilifi	2020-10-22	Githinji et al
Kenya/C65877/2020	EPI_ISL_855530	KEMRI-Wellcome Trust Research Programme/KEMRI-CGMR-C Kilifi	KEMRI-Wellcome Trust Research Programme/KEMRI-CGMR-C Kilifi	2020-10-22	Githinji et al
Kenya/C66310/2020	EPI_ISL_855523	KEMRI-Wellcome Trust Research Programme/KEMRI-CGMR-C Kilifi	KEMRI-Wellcome Trust Research Programme/KEMRI-CGMR-C Kilifi	2020-10-27	Githinji et al
Kenya/C67285/2020	EPI_ISL_855533	KEMRI-Wellcome Trust Research Programme/KEMRI-CGMR-C Kilifi	KEMRI-Wellcome Trust Research Programme/KEMRI-CGMR-C Kilifi	2020-10-28	Githinji et al
Kenya/C6740/2020	EPI_ISL_568809	KEMRI-Wellcome Trust Research Programme/KEMRI-CGMR-C Kilifi	KEMRI-Wellcome Trust Research Programme/KEMRI-CGMR-C Kilifi	2020-05-15	Githinji et al 2020 et al
Kenya/C67939/2020	EPI_ISL_855526	KEMRI-Wellcome Trust Research Programme/KEMRI-CGMR-C Kilifi	KEMRI-Wellcome Trust Research Programme/KEMRI-CGMR-C Kilifi	2020-10-27	Githinji et al
Kenya/C68332/2020	EPI_ISL_855538	KEMRI-Wellcome Trust Research Programme/KEMRI-CGMR-C Kilifi	KEMRI-Wellcome Trust Research Programme/KEMRI-CGMR-C Kilifi	2020-10-29	Githinji et al
Kenya/C68677/2020	EPI_ISL_855525	KEMRI-Wellcome Trust Research Programme/KEMRI-CGMR-C Kilifi	KEMRI-Wellcome Trust Research Programme/KEMRI-CGMR-C Kilifi	2020-11-03	Githinji et al
Kenya/C68693/2020	EPI_ISL_855545	KEMRI-Wellcome Trust Research Programme/KEMRI-CGMR-C Kilifi	KEMRI-Wellcome Trust Research Programme/KEMRI-CGMR-C Kilifi	2020-11-02	Githinji et al
Kenya/C68757/2020	EPI_ISL_855537	KEMRI-Wellcome Trust Research Programme/KEMRI-CGMR-C Kilifi	KEMRI-Wellcome Trust Research Programme/KEMRI-CGMR-C Kilifi	2020-11-02	Githinji et al
Kenya/C6876/2020	EPI_ISL_568812	KEMRI-Wellcome Trust Research Programme/KEMRI-CGMR-C Kilifi	KEMRI-Wellcome Trust Research Programme/KEMRI-CGMR-C Kilifi	2020-05-15	Githinji et al 2020 et al
Kenya/C6878/2020	EPI_ISL_568813	KEMRI-Wellcome Trust Research Programme/KEMRI-CGMR-C Kilifi	KEMRI-Wellcome Trust Research Programme/KEMRI-CGMR-C Kilifi	2020-05-15	Githinji et al 2020 et al
Kenya/C6882/2020	EPI_ISL_568815	KEMRI-Wellcome Trust Research Programme/KEMRI-CGMR-C Kilifi	KEMRI-Wellcome Trust Research Programme/KEMRI-CGMR-C Kilifi	2020-05-15	Githinji et al 2020 et al
Kenya/C6885/2020	EPI_ISL_568816	KEMRI-Wellcome Trust Research Programme/KEMRI-CGMR-C Kilifi	KEMRI-Wellcome Trust Research Programme/KEMRI-CGMR-C Kilifi	2020-05-15	Githinji et al 2020 et al
Kenya/C6914/2020	EPI_ISL_568817	KEMRI-Wellcome Trust Research Programme/KEMRI-CGMR-C Kilifi	KEMRI-Wellcome Trust Research Programme/KEMRI-CGMR-C Kilifi	2020-05-15	Githinji et al 2020 et al
Kenya/C69452/2020	EPI_ISL_855539	KEMRI-Wellcome Trust Research Programme/KEMRI-CGMR-C Kilifi	KEMRI-Wellcome Trust Research Programme/KEMRI-CGMR-C Kilifi	2020-11-05	Githinji et al
Kenya/C6958/2020	EPI_ISL_568819	KEMRI-Wellcome Trust Research Programme/KEMRI-CGMR-C Kilifi	KEMRI-Wellcome Trust Research Programme/KEMRI-CGMR-C Kilifi	2020-05-15	Githinji et al 2020 et al
Kenya/C6977/2020	EPI_ISL_568822	KEMRI-Wellcome Trust Research Programme/KEMRI-CGMR-C Kilifi	KEMRI-Wellcome Trust Research Programme/KEMRI-CGMR-C Kilifi	2020-05-15	Githinji et al 2020 et al
Kenya/C70457/2020	EPI_ISL_855524	KEMRI-Wellcome Trust Research Programme/KEMRI-CGMR-C Kilifi	KEMRI-Wellcome Trust Research Programme/KEMRI-CGMR-C Kilifi	2020-11-10	Githinji et al
Kenya/C7081/2020	EPI_ISL_568824	KEMRI-Wellcome Trust Research Programme/KEMRI-CGMR-C Kilifi	KEMRI-Wellcome Trust Research Programme/KEMRI-CGMR-C Kilifi	2020-05-16	Githinji et al 2020 et al
Kenya/C713/2020	EPI_ISL_457920	KEMRI-CGMR-C	KEMRI-Wellcome Trust Research Programme/KEMRI-CGMR-C Kilifi	2020-04-14	Githinji G. et al 2020 et al
Kenya/C71410/2020	EPI_ISL_855529	KEMRI-Wellcome Trust Research Programme/KEMRI-CGMR-C Kilifi	KEMRI-Wellcome Trust Research Programme/KEMRI-CGMR-C Kilifi	2020-11-16	Githinji et al
Kenya/C7187/2020	EPI_ISL_568826	KEMRI-Wellcome Trust Research Programme/KEMRI-CGMR-C Kilifi	KEMRI-Wellcome Trust Research Programme/KEMRI-CGMR-C Kilifi	2020-05-19	Githinji et al 2020 et al
Kenya/C72041/2020	EPI_ISL_855528	KEMRI-Wellcome Trust Research Programme/KEMRI-CGMR-C Kilifi	KEMRI-Wellcome Trust Research Programme/KEMRI-CGMR-C Kilifi	2020-11-17	Githinji et al
Kenya/C724/2020	EPI_ISL_568705	KEMRI-Wellcome Trust Research Programme/KEMRI-CGMR-C Kilifi	KEMRI-Wellcome Trust Research Programme/KEMRI-CGMR-C Kilifi	2020-04-16	Githinji et al 2020 et al
Kenya/C7299/2020	EPI_ISL_568830	KEMRI-Wellcome Trust Research Programme/KEMRI-CGMR-C Kilifi	KEMRI-Wellcome Trust Research Programme/KEMRI-CGMR-C Kilifi	2020-05-16	Githinji et al 2020 et al
Kenya/C7379/2020	EPI_ISL_568834	KEMRI-Wellcome Trust Research Programme/KEMRI-CGMR-C Kilifi	KEMRI-Wellcome Trust Research Programme/KEMRI-CGMR-C Kilifi	2020-05-17	Githinji et al 2020 et al
Kenya/C7380/2020	EPI_ISL_568835	KEMRI-Wellcome Trust Research Programme/KEMRI-CGMR-C Kilifi	KEMRI-Wellcome Trust Research Programme/KEMRI-CGMR-C Kilifi	2020-05-17	Githinji et al 2020 et al
Kenya/C7382/2020	EPI_ISL_568836	KEMRI-Wellcome Trust Research Programme/KEMRI-CGMR-C Kilifi	KEMRI-Wellcome Trust Research Programme/KEMRI-CGMR-C Kilifi	2020-05-17	Githinji et al 2020 et al
Kenya/C7409/2020	EPI_ISL_568839	KEMRI-Wellcome Trust Research Programme/KEMRI-CGMR-C Kilifi	KEMRI-Wellcome Trust Research Programme/KEMRI-CGMR-C Kilifi	2020-05-17	Githinji et al 2020 et al
Kenya/C7579/2020	EPI_ISL_568842	KEMRI-Wellcome Trust Research Programme/KEMRI-CGMR-C Kilifi	KEMRI-Wellcome Trust Research Programme/KEMRI-CGMR-C Kilifi	2020-05-16	Githinji et al 2020 et al
Kenya/C7580/2020	EPI_ISL_568843	KEMRI-Wellcome Trust Research Programme/KEMRI-CGMR-C Kilifi	KEMRI-Wellcome Trust Research Programme/KEMRI-CGMR-C Kilifi	2020-05-16	Githinji et al 2020 et al
Kenya/C75964/2020	EPI_ISL_855543	KEMRI-Wellcome Trust Research Programme/KEMRI-CGMR-C Kilifi	KEMRI-Wellcome Trust Research Programme/KEMRI-CGMR-C Kilifi	2020-12-03	Githinji et al
Kenya/C75999/2020	EPI_ISL_855540	KEMRI-Wellcome Trust Research Programme/KEMRI-CGMR-C Kilifi	KEMRI-Wellcome Trust Research Programme/KEMRI-CGMR-C Kilifi	2020-12-05	Githinji et al
Kenya/C7603/2020	EPI_ISL_568845	KEMRI-Wellcome Trust Research Programme/KEMRI-CGMR-C Kilifi	KEMRI-Wellcome Trust Research Programme/KEMRI-CGMR-C Kilifi	2020-05-16	Githinji et al 2020 et al
Kenya/C7604/2020	EPI_ISL_568846	KEMRI-Wellcome Trust Research Programme/KEMRI-CGMR-C Kilifi	KEMRI-Wellcome Trust Research Programme/KEMRI-CGMR-C Kilifi	2020-05-16	Githinji et al 2020 et al
Kenya/C7605/2020	EPI_ISL_568847	KEMRI-Wellcome Trust Research Programme/KEMRI-CGMR-C Kilifi	KEMRI-Wellcome Trust Research Programme/KEMRI-CGMR-C Kilifi	2020-05-16	Githinji et al 2020 et al
Kenya/C76309/2020	EPI_ISL_855542	KEMRI-Wellcome Trust Research Programme/KEMRI-CGMR-C Kilifi	KEMRI-Wellcome Trust Research Programme/KEMRI-CGMR-C Kilifi	2020-12-10	Githinji et al
Kenya/C76492/2020	EPI_ISL_855547	KEMRI-Wellcome Trust Research Programme/KEMRI-CGMR-C Kilifi	KEMRI-Wellcome Trust Research Programme/KEMRI-CGMR-C Kilifi	2020-12-10	Githinji et al
Kenya/C76732/2020	EPI_ISL_855531	KEMRI-Wellcome Trust Research Programme/KEMRI-CGMR-C Kilifi	KEMRI-Wellcome Trust Research Programme/KEMRI-CGMR-C Kilifi	2020-12-14	Githinji et al
Kenya/C76749/2020	EPI_ISL_855544	KEMRI-Wellcome Trust Research Programme/KEMRI-CGMR-C Kilifi	KEMRI-Wellcome Trust Research Programme/KEMRI-CGMR-C Kilifi	2020-12-04	Githinji et al
Kenya/C77097/2020	EPI_ISL_855522	KEMRI-Wellcome Trust Research Programme/KEMRI-CGMR-C Kilifi	KEMRI-Wellcome Trust Research Programme/KEMRI-CGMR-C Kilifi	2020-12-09	Githinji et al
Kenya/C77138/2020	EPI_ISL_855535	KEMRI-Wellcome Trust Research Programme/KEMRI-CGMR-C Kilifi	KEMRI-Wellcome Trust Research Programme/KEMRI-CGMR-C Kilifi	2020-12-07	Githinji et al
Kenya/C77606/2020	EPI_ISL_855546	KEMRI-Wellcome Trust Research Programme/KEMRI-CGMR-C Kilifi	KEMRI-Wellcome Trust Research Programme/KEMRI-CGMR-C Kilifi	2020-12-18	Githinji et al
Kenya/C78146/2020	EPI_ISL_855541	KEMRI-Wellcome Trust Research Programme/KEMRI-CGMR-C Kilifi	KEMRI-Wellcome Trust Research Programme/KEMRI-CGMR-C Kilifi	2020-12-21	Githinji et al
Kenya/C7850/2020	EPI_ISL_568849	KEMRI-Wellcome Trust Research Programme/KEMRI-CGMR-C Kilifi	KEMRI-Wellcome Trust Research Programme/KEMRI-CGMR-C Kilifi	2020-05-17	Githinji et al 2020 et al
Kenya/C7866/2020	EPI_ISL_568851	KEMRI-Wellcome Trust Research Programme/KEMRI-CGMR-C Kilifi	KEMRI-Wellcome Trust Research Programme/KEMRI-CGMR-C Kilifi	2020-05-17	Githinji et al 2020 et al
Kenya/C787/2020	EPI_ISL_457921	KEMRI-CGMR-C	KEMRI-Wellcome Trust Research Programme/KEMRI-CGMR-C Kilifi	2020-04-15	Githinji G. et al 2020 et al
Kenya/C7949/2020	EPI_ISL_568852	KEMRI-Wellcome Trust Research Programme/KEMRI-CGMR-C Kilifi	KEMRI-Wellcome Trust Research Programme/KEMRI-CGMR-C Kilifi	2020-05-18	Githinji et al 2020 et al
Kenya/C8013/2020	EPI_ISL_568854	KEMRI-Wellcome Trust Research Programme/KEMRI-CGMR-C Kilifi	KEMRI-Wellcome Trust Research Programme/KEMRI-CGMR-C Kilifi	2020-05-18	Githinji et al 2020 et al
Kenya/C803/2020	EPI_ISL_457922	KEMRI-CGMR-C	KEMRI-Wellcome Trust Research Programme/KEMRI-CGMR-C Kilifi	2020-04-15	Githinji G. et al 2020 et al
Kenya/C815/2020	EPI_ISL_568706	KEMRI-Wellcome Trust Research Programme/KEMRI-CGMR-C Kilifi	KEMRI-Wellcome Trust Research Programme/KEMRI-CGMR-C Kilifi	2020-04-16	Githinji et al 2020 et al
Kenya/C8240/2020	EPI_ISL_568855	KEMRI-Wellcome Trust Research Programme/KEMRI-CGMR-C Kilifi	KEMRI-Wellcome Trust Research Programme/KEMRI-CGMR-C Kilifi	2020-05-19	Githinji et al 2020 et al
Kenya/C8288/2020	EPI_ISL_568856	KEMRI-Wellcome Trust Research Programme/KEMRI-CGMR-C Kilifi	KEMRI-Wellcome Trust Research Programme/KEMRI-CGMR-C Kilifi	2020-05-19	Githinji et al 2020 et al
Kenya/C8311/2020	EPI_ISL_568857	KEMRI-Wellcome Trust Research Programme/KEMRI-CGMR-C Kilifi	KEMRI-Wellcome Trust Research Programme/KEMRI-CGMR-C Kilifi	2020-05-19	Githinji et al 2020 et al
Kenya/C8369/2020	EPI_ISL_568858	KEMRI-Wellcome Trust Research Programme/KEMRI-CGMR-C Kilifi	KEMRI-Wellcome Trust Research Programme/KEMRI-CGMR-C Kilifi	2020-05-17	Githinji et al 2020 et al
Kenya/C8377/2020	EPI_ISL_568859	KEMRI-Wellcome Trust Research Programme/KEMRI-CGMR-C Kilifi	KEMRI-Wellcome Trust Research Programme/KEMRI-CGMR-C Kilifi	2020-05-17	Githinji et al 2020 et al
Kenya/C8387/2020	EPI_ISL_568860	KEMRI-Wellcome Trust Research Programme/KEMRI-CGMR-C Kilifi	KEMRI-Wellcome Trust Research Programme/KEMRI-CGMR-C Kilifi	2020-05-17	Githinji et al 2020 et al
Kenya/C8431/2020	EPI_ISL_568861	KEMRI-Wellcome Trust Research Programme/KEMRI-CGMR-C Kilifi	KEMRI-Wellcome Trust Research Programme/KEMRI-CGMR-C Kilifi	2020-05-21	Githinji et al 2020 et al
Kenya/C8437/2020	EPI_ISL_568862	KEMRI-Wellcome Trust Research Programme/KEMRI-CGMR-C Kilifi	KEMRI-Wellcome Trust Research Programme/KEMRI-CGMR-C Kilifi	2020-05-21	Githinji et al 2020 et al
Kenya/C8439/2020	EPI_ISL_568863	KEMRI-Wellcome Trust Research Programme/KEMRI-CGMR-C Kilifi	KEMRI-Wellcome Trust Research Programme/KEMRI-CGMR-C Kilifi	2020-05-20	Githinji et al 2020 et al
Kenya/C8558/2020	EPI_ISL_568867	KEMRI-Wellcome Trust Research Programme/KEMRI-CGMR-C Kilifi	KEMRI-Wellcome Trust Research Programme/KEMRI-CGMR-C Kilifi	2020-05-18	Githinji et al 2020 et al
Kenya/C906/2020	EPI_ISL_457927	KEMRI-CGMR-C	KEMRI-Wellcome Trust Research Programme/KEMRI-CGMR-C Kilifi	2020-04-17	Githinji G. et al 2020 et al
Kenya/C926/2020	EPI_ISL_457928	KEMRI-CGMR-C	KEMRI-Wellcome Trust Research Programme/KEMRI-CGMR-C Kilifi	2020-04-17	Githinji G. et al 2020 et al
Kenya/C942/2020	EPI_ISL_457929	KEMRI-CGMR-C	KEMRI-Wellcome Trust Research Programme/KEMRI-CGMR-C Kilifi	2020-04-17	Githinji G. et al 2020 et al
Kenya/D5/2020	EPI_ISL_457999	Centre For Biotechnology Research and Development	Centre For Biotechnology Research and Development	2020-05-22	Matoke-Muhia et al
Kenya/D6/2020	EPI_ISL_458000	Centre For Biotechnology Research and Development	Centre For Biotechnology Research and Development	2020-03-17	Matoke-Muhia et al
Kenya/NIC_059/2020	EPI_ISL_457827	National Public Health Laboratory	KEMRI-Wellcome Trust Research Programme/KEMRI-CGMR-C Kilifi	2020-03-20	Githinji G. et al 2020 et al
Kenya/NIC_084/2020	EPI_ISL_457828	National Public Health Laboratory	KEMRI-Wellcome Trust Research Programme/KEMRI-CGMR-C Kilifi	2020-03-20	Githinji G. et al 2020 et al
Kenya/NIC_087/2020	EPI_ISL_457829	National Public Health Laboratory	KEMRI-Wellcome Trust Research Programme/KEMRI-CGMR-C Kilifi	2020-03-20	Githinji G. et al 2020 et al
Kenya/NIC_089/2020	EPI_ISL_457830	National Public Health Laboratory	KEMRI-Wellcome Trust Research Programme/KEMRI-CGMR-C Kilifi	2020-03-20	Githinji G. et al 2020 et al
Kenya/NIC_156/2020	EPI_ISL_457831	National Public Health Laboratory	KEMRI-Wellcome Trust Research Programme/KEMRI-CGMR-C Kilifi	2020-03-20	Githinji G. et al 2020 et al
Kenya/NIC_168/2020	EPI_ISL_457832	National Public Health Laboratory	KEMRI-Wellcome Trust Research Programme/KEMRI-CGMR-C Kilifi	2020-03-20	Githinji G. et al 2020 et al
Kenya/NIC_187/2020	EPI_ISL_457833	National Public Health Laboratory	KEMRI-Wellcome Trust Research Programme/KEMRI-CGMR-C Kilifi	2020-03-20	Githinji G. et al 2020 et al
Kenya/NIC_196/2020	EPI_ISL_457834	National Public Health Laboratory	KEMRI-Wellcome Trust Research Programme/KEMRI-CGMR-C Kilifi	2020-03-21	Githinji G. et al 2020 et al
Kenya/NIC_228/2020	EPI_ISL_457835	National Public Health Laboratory	KEMRI-Wellcome Trust Research Programme/KEMRI-CGMR-C Kilifi	2020-03-22	Githinji G. et al 2020 et al
Kenya/NIC_248/2020	EPI_ISL_457836	National Public Health Laboratory	KEMRI-Wellcome Trust Research Programme/KEMRI-CGMR-C Kilifi	2020-03-23	Githinji G. et al 2020 et al
Kenya/NIC_266/2020	EPI_ISL_457838	National Public Health Laboratory	KEMRI-Wellcome Trust Research Programme/KEMRI-CGMR-C Kilifi	2020-03-24	Githinji G. et al 2020 et al
Kenya/NIC_488/2020	EPI_ISL_457839	National Public Health Laboratory	KEMRI-Wellcome Trust Research Programme/KEMRI-CGMR-C Kilifi	2020-03-20	Githinji G. et al 2020 et al
Kenya/NIC_492/2020	EPI_ISL_457840	National Public Health Laboratory	KEMRI-Wellcome Trust Research Programme/KEMRI-CGMR-C Kilifi	2020-03-20	Githinji G. et al 2020 et al
Kenya/NIC_512/2020	EPI_ISL_457841	National Public Health Laboratory	KEMRI-Wellcome Trust Research Programme/KEMRI-CGMR-C Kilifi	2020-03-20	Githinji G. et al 2020 et al
Kenya/NIC_569/2020	EPI_ISL_457843	National Public Health Laboratory	KEMRI-Wellcome Trust Research Programme/KEMRI-CGMR-C Kilifi	2020-03-29	Githinji G. et al 2020 et al
Kenya/NIC_593/2020	EPI_ISL_457844	National Public Health Laboratory	KEMRI-Wellcome Trust Research Programme/KEMRI-CGMR-C Kilifi	2020-03-29	Githinji G. et al 2020 et al
Kenya/P1118/2020	EPI_ISL_457853	KEMRI-CGMR-C	KEMRI-Wellcome Trust Research Programme/KEMRI-CGMR-C Kilifi	2020-04-19	Githinji G. et al 2020 et al
Kenya/P515/2020	EPI_ISL_457914	KEMRI-CGMR-C	KEMRI-Wellcome Trust Research Programme/KEMRI-CGMR-C Kilifi	2020-04-11	Githinji G. et al 2020 et al
Kenya/S052/2020	EPI_ISL_457932	KEMRI-Centre for Virus Research	KEMRI-Wellcome Trust Research Programme/KEMRI-CGMR-C Kilifi	2020-03-14	Githinji G. et al 2020 et al
Kenya/S109/2020	EPI_ISL_457933	KEMRI-Centre for Virus Research	KEMRI-Wellcome Trust Research Programme/KEMRI-CGMR-C Kilifi	2020-03-23	Githinji G. et al 2020 et al
Kenya/S299/2020	EPI_ISL_457934	KEMRI-Centre for Virus Research	KEMRI-Wellcome Trust Research Programme/KEMRI-CGMR-C Kilifi	2020-03-29	Githinji G. et al 2020 et al
Kenya/S304/2020	EPI_ISL_457935	KEMRI-Centre for Virus Research	KEMRI-Wellcome Trust Research Programme/KEMRI-CGMR-C Kilifi	2020-03-29	Githinji G. et al 2020 et al
Madagascar/IP-01650/2020	EPI_ISL_508862	Virology Unit, Institut Pasteur de Madagascar	Virology Unit, Institut Pasteur de Madagascar	2020-03-20	Christian Ranaivoson et al
Madagascar/IP-01861/2020	EPI_ISL_508863	Virology Unit, Institut Pasteur de Madagascar	Virology Unit, Institut Pasteur de Madagascar	2020-03-22	Christian Ranaivoson et al
Madagascar/VIRO-2722/2020	EPI_ISL_677635	Virology Unit, Institut Pasteur de Madagascar	Virology Unit, Institut Pasteur de Madagascar	2020-03-26	Christian Ranaivoson et al
Madagascar/VIRO-2728/2020	EPI_ISL_677636	Virology Unit, Institut Pasteur de Madagascar	Virology Unit, Institut Pasteur de Madagascar	2020-03-26	Christian Ranaivoson et al
Madagascar/VIRO-33698/2020	EPI_ISL_677634	Virology Unit, Institut Pasteur de Madagascar	Virology Unit, Institut Pasteur de Madagascar	2020-09-16	Christian Ranaivoson et al
Madagascar/VIRO-5815/2020	EPI_ISL_625456	Virology Unit, Institut Pasteur de Madagascar	Virology Unit, Institut Pasteur de Madagascar	2020-05-04	Christian Ranaivoson et al
Mali/M002593/2020	EPI_ISL_487446	CICM-Mali	Bundeswehr Institut of Microbiology	2020-04-06	Kouriba et al
Mali/M002615/2020	EPI_ISL_487447	CICM-Mali	Bundeswehr Institut of Microbiology	2020-04-06	Kouriba et al
Mali/M002616/2020	EPI_ISL_487448	CICM-Mali	Bundeswehr Institut of Microbiology	2020-04-06	Kouriba et al
Mali/M002618/2020	EPI_ISL_487449	CICM-Mali	Bundeswehr Institut of Microbiology	2020-04-06	Kouriba et al
Mali/M002644/2020	EPI_ISL_487450	CICM-Mali	Bundeswehr Institut of Microbiology	2020-04-08	Kouriba et al
Mali/M002659/2020	EPI_ISL_487451	CICM-Mali	Bundeswehr Institut of Microbiology	2020-04-09	Kouriba et al
Mali/M002663/2020	EPI_ISL_487452	CICM-Mali	Bundeswehr Institut of Microbiology	2020-04-09	Kouriba et al
Mali/M002667/2020	EPI_ISL_487453	CICM-Mali	Bundeswehr Institut of Microbiology	2020-04-10	Kouriba et al
Mali/M002672/2020	EPI_ISL_487454	CICM-Mali	Bundeswehr Institut of Microbiology	2020-04-10	Kouriba et al
Mali/M002673/2020	EPI_ISL_487455	CICM-Mali	Bundeswehr Institut of Microbiology	2020-04-10	Kouriba et al
Mali/M002675/2020	EPI_ISL_487456	CICM-Mali	Bundeswehr Institut of Microbiology	2020-04-10	Kouriba et al
Mali/M002698/2020	EPI_ISL_487457	CICM-Mali	Bundeswehr Institut of Microbiology	2020-04-12	Kouriba et al
Mali/M002700/2020	EPI_ISL_487458	CICM-Mali	Bundeswehr Institut of Microbiology	2020-04-12	Kouriba et al
Mali/M002703/2020	EPI_ISL_487459	CICM-Mali	Bundeswehr Institut of Microbiology	2020-04-12	Kouriba et al
Mali/M002704/2020	EPI_ISL_487460	CICM-Mali	Bundeswehr Institut of Microbiology	2020-04-12	Kouriba et al
Mali/M002707/2020	EPI_ISL_487461	CICM-Mali	Bundeswehr Institut of Microbiology	2020-04-12	Kouriba et al
Mali/M002758/2020	EPI_ISL_487462	CICM-Mali	Bundeswehr Institut of Microbiology	2020-04-13	Kouriba et al
Mali/M002823/2020	EPI_ISL_487463	CICM-Mali	Bundeswehr Institut of Microbiology	2020-04-14	Kouriba et al
Mali/M002824/2020	EPI_ISL_487464	CICM-Mali	Bundeswehr Institut of Microbiology	2020-04-14	Kouriba et al
Mali/M002826/2020	EPI_ISL_487465	CICM-Mali	Bundeswehr Institut of Microbiology	2020-04-14	Kouriba et al
Mali/M002830/2020	EPI_ISL_487466	CICM-Mali	Bundeswehr Institut of Microbiology	2020-04-14	Kouriba et al
Mali/M00960/2020	EPI_ISL_683835	CICM	Malaria Research and Training Center (MRTC-Parasito)	2020-06-10	Antoine Dara et al
Mali/UCRC-31/2020	EPI_ISL_812967	University Clinical Research Center, University of Sciences	University Clinical Research Center, University of Sciences	2020-03-31	Diarra et al
Mali/UCRC-68/2020	EPI_ISL_812966	University Clinical Research Center, University of Sciences	University Clinical Research Center, University of Sciences	2020-03-18	Diarra et al
Morocco/15N/2020	EPI_ISL_458150	ANOUAL	ANOUAL	2020-05-15	Jouali Farah et al
Morocco/6887/2020	EPI_ISL_459965	Institut Pasteur du Maroc	Institut Pasteur du Maroc	2020-03-03	Marion Barbet et al
Morocco/6888/2020	EPI_ISL_459966	Institut Pasteur du Maroc	Institut Pasteur du Maroc	2020-03-15	Marion Barbet et al
Morocco/6889/2020	EPI_ISL_459967	Institut Pasteur du Maroc	Institut Pasteur du Maroc	2020-03-15	Marion Barbet et al
Morocco/6890/2020	EPI_ISL_459968	Institut Pasteur du Maroc	Institut Pasteur du Maroc	2020-03-17	Marion Barbet et al
Morocco/6891/2020	EPI_ISL_459969	Institut Pasteur du Maroc	Institut Pasteur du Maroc	2020-03-20	Marion Barbet et al
Morocco/6892/2020	EPI_ISL_459970	Institut Pasteur du Maroc	Institut Pasteur du Maroc	2020-03-17	Marion Barbet et al
Morocco/6893/2020	EPI_ISL_459971	Institut Pasteur du Maroc	Institut Pasteur du Maroc	2020-03-18	Marion Barbet et al
Morocco/6894/2020	EPI_ISL_459972	Institut Pasteur du Maroc	Institut Pasteur du Maroc	2020-03-20	Marion Barbet et al
Morocco/6895/2020	EPI_ISL_459973	Institut Pasteur du Maroc	Institut Pasteur du Maroc	2020-03-20	Marion Barbet et al
Morocco/6896/2020	EPI_ISL_459974	Institut Pasteur du Maroc	Institut Pasteur du Maroc	2020-03-20	Marion Barbet et al
Morocco/6897/2020	EPI_ISL_459975	Institut Pasteur du Maroc	Institut Pasteur du Maroc	2020-03-21	Marion Barbet et al
Morocco/6898/2020	EPI_ISL_459976	Institut Pasteur du Maroc	Institut Pasteur du Maroc	2020-03-16	Marion Barbet et al
Morocco/6899/2020	EPI_ISL_459977	Institut Pasteur du Maroc	Institut Pasteur du Maroc	2020-04-21	Marion Barbet et al
Morocco/6900/2020	EPI_ISL_459978	Institut Pasteur du Maroc	Institut Pasteur du Maroc	2020-04-20	Marion Barbet et al
Morocco/6901/2020	EPI_ISL_459979	Institut Pasteur du Maroc	Institut Pasteur du Maroc	2020-04-19	Marion Barbet et al
Morocco/6902/2020	EPI_ISL_459980	Institut Pasteur du Maroc	Institut Pasteur du Maroc	2020-04-19	Marion Barbet et al
Morocco/6903/2020	EPI_ISL_459981	Institut Pasteur du Maroc	Institut Pasteur du Maroc	2020-04-19	Marion Barbet et al
Morocco/6904/2020	EPI_ISL_459982	Institut Pasteur du Maroc	Institut Pasteur du Maroc	2020-04-18	Marion Barbet et al
Morocco/6905/2020	EPI_ISL_459983	Institut Pasteur du Maroc	Institut Pasteur du Maroc	2020-04-21	Marion Barbet et al
Morocco/6906/2020	EPI_ISL_459984	Institut Pasteur du Maroc	Institut Pasteur du Maroc	2020-04-06	Marion Barbet et al
Morocco/AZ183/2020	EPI_ISL_476026	Laboratoire de Recherche et d'Analyses M√©dicales de la Gendarmerie Royale	Laboratoire de Recherche et d'Analyses M√©dicales de la Gendarmerie Royale	2020-05-11	Sana√¢ Lemriss et al
Morocco/CA24/2020	EPI_ISL_476025	Laboratoire de Recherche et d'Analyses M√©dicales de la Gendarmerie Royale	Laboratoire de Recherche et d'Analyses M√©dicales de la Gendarmerie Royale	2020-05-02	Sana√¢ LEMRISS et al
Morocco/FMP-10/2020	EPI_ISL_728290	Laboratoire Biolife	Laboratoire de Biotechnologie	2020-11-20	Mouna Ouadghiri et al
Morocco/FMP-11/2020	EPI_ISL_728291	Laboratoire Biolife	Laboratoire de Biotechnologie	2020-11-20	Mouna Ouadghiri et al
Morocco/FMP-12/2020	EPI_ISL_728295	Laboratoire Biolife	Laboratoire de Biotechnologie	2020-11-20	Mouna Ouadghiri et al
Morocco/FMP-13/2020	EPI_ISL_728297	Laboratoire Biolife	Laboratoire de Biotechnologie	2020-11-20	Mouna Ouadghiri et al
Morocco/FMP-14/2020	EPI_ISL_728301	Laboratoire Biolife	Laboratoire de Biotechnologie	2020-11-20	Mouna Ouadghiri et al
Morocco/FMP-15/2020	EPI_ISL_728322	Laboratoire Biolife	Laboratoire de Biotechnologie	2020-11-20	Mouna Ouadghiri et al
Morocco/FMP-16/2020	EPI_ISL_728332	Laboratoire Biolife	Laboratoire de Biotechnologie	2020-11-20	Mouna Ouadghiri et al
Morocco/FMP-17/2020	EPI_ISL_728334	Laboratoire Biolife	Laboratoire de Biotechnologie	2020-12-20	Mouna Ouadghiri et al
Morocco/FMP-18/2020	EPI_ISL_728336	Laboratoire Biolife	Laboratoire de Biotechnologie	2020-12-20	Mouna Ouadghiri et al
Morocco/FMP-19/2020	EPI_ISL_728339	Laboratoire Biolife	Laboratoire de Biotechnologie	2020-12-20	Mouna Ouadghiri et al
Morocco/FMP-20/2020	EPI_ISL_728340	Laboratoire Biolife	Laboratoire de Biotechnologie	2020-12-20	Mouna Ouadghiri et al
[truncated: 16,492 more rows]
